# Supplementary material for: Investigation of a Novel NTRK1 Variation Causing Congenital Insensitivity to Pain With Anhidrosis
Source: Front Genet. 2021 Dec 6;12:763467. doi: 10.3389/fgene.2021.763467 (PMC8686761; doi:10.3389/fgene.2021.763467)
Supplement: Supplementary file 2 [file DataSheet2.ZIP]

Archive with 4 entries (3 files):
- 4A raw images/MUT.jpg
- 4A raw images/NC.jpg
- 4A raw images/WT.jpg
- 4A raw images/
