# Supplementary material for: Investigation of a Novel NTRK1 Variation Causing Congenital Insensitivity to Pain With Anhidrosis
Source: Front Genet. 2021 Dec 6;12:763467. doi: 10.3389/fgene.2021.763467 (PMC8686761; doi:10.3389/fgene.2021.763467)
Supplement: Supplementary file 3 [file Table1.XLSX]

## Sheet: Sheet1
m/z	FC（pHS-AVC-LY061/pHS-AVC-LY062)	log2(FC)	raw.pval	vip	compound_id	compound_name	adduct	delta(ppm)	subclass	Source	KEGG_compound	KEGG_pathway	KEGG_pathway_descriptionn					pHS-AVC-LY061-1	pHS-AVC-LY061-2	pHS-AVC-LY061-3	pHS-AVC-LY062-1	pHS-AVC-LY062-2	pHS-AVC-LY062-3
																	Label	pHS-AVC-LY061	pHS-AVC-LY061	pHS-AVC-LY061	pHS-AVC-LY062	pHS-AVC-LY062	pHS-AVC-LY062
60.0448	4.0184	2.0066	0.0049372	2.2552	HMDB0001122	N-Methylformamide	[M+H]+	7	Carboximidic acids	Endogenous	C11489	-	-				60.0448	341512	238608	231223	77620	68677	55609
79.0219	3.0231	1.596	0.011164	2.1843	HMDB0013860	Chloroacetaldehyde	[M+H]+	347	-	Endogenous|Environmental	C06754	map00625;map00982;map01100;map01120;map05204	Chloroalkane and chloroalkene degradation;Drug metabolism - cytochrome P450;Metabolic pathways;Microbial metabolism in diverse environments;Chemical carcinogenesis				79.0219	104	127	162	61	43	26
85.0745	0.43732	-1.1932	0.087516	1.7897	HMDB0001184	Methyl propenyl ketone	[M+H]+	114	Carbonyl compounds	Endogenous|Food|Biological	-	-	-				85.0745	34969	41359	53795	54832	137989	104726
102.127	5.4353	2.4424	0.058084	1.906	HMDB0032323	Hexylamine	[M+H]+	6	Amines	Endogenous|Food	C08306	-	-				102.127	25585	18466	7334	3228	3142	3084
120.081	0.35454	-1.496	0.054655	1.9211	HMDB0000719	L-Homoserine	[M+H]+	127	Amino acids, peptides, and analogues	Endogenous|Food|Biological	C00263	map00260;map00270;map00300;map00920;map01100;map01110;map01120;map01230	Glycine, serine and threonine metabolism;Cysteine and methionine metabolism;Lysine biosynthesis;Sulfur metabolism;Metabolic pathways;Biosynthesis of secondary metabolites;Microbial metabolism in diverse environments;Biosynthesis of amino acids				120.081	642	269	3141	3509	3945	3975
132.077	0.37947	-1.3979	0.030462	2.0441	HMDB0000064	Creatine	[M+H]+	2	Amino acids, peptides, and analogues	Endogenous|Food|Synthetic|Biological	C00300	map00260;map00330;map01100	Glycine, serine and threonine metabolism;Arginine and proline metabolism;Metabolic pathways				132.077	5611	361	5339	9844	11341	8622
159.113	0.33411	-1.5816	0.095915	1.7599	HMDB0000451	cis-4-Hydroxycyclohexylacetic acid	[M+H]+	72	Alcohols and polyols	Endogenous|Biological	-	-	-				159.113	129	496	10624	11432	10794	11443
167.021	0.30656	-1.7057	0.021021	2.1046	HMDB0000289	Uric acid	[M-H]-	2	Purines and purine derivatives	Endogenous|Food|Biological	C00366	map00230;map01100;map01120;map04976	Purine metabolism;Metabolic pathways;Microbial metabolism in diverse environments;Bile secretion				167.021	136	89	130	508	388	262
268.102	0.3064	-1.7065	0.060249	1.8966	HMDB0000830	Neuraminic acid	[M+H]+	4	Carbohydrates and carbohydrate conjugates	Endogenous	C06469	-	-				268.102	18	17	166	244	157	255
268.106	0.19771	-2.3386	0.027702	2.0608	HMDB0000050	Adenosine	[M+H]+	7	-	Endogenous|Food|Synthetic|Biological	C00212	map00230;map01100;map02010;map04022;map04024;map04071;map04080;map04270;map04923;map04924;map05012;map05032;map05034	Purine metabolism;Metabolic pathways;ABC transporters;cGMP-PKG signaling pathway;cAMP signaling pathway;Sphingolipid signaling pathway;Neuroactive ligand-receptor interaction;Vascular smooth muscle contraction;Regulation of lipolysis in adipocytes;Renin secretion;Parkinson disease;Morphine addiction;Alcoholism				268.106	2	2	134	256	167	275
305.155	2.1449	1.1009	0.053463	1.9265	HMDB0029305	p-HPEA-EDA	[M+H]+	55	Tyrosols and derivatives	Endogenous|Food|Biological	-	-	-				305.155	384659	698476	584900	351976	147683	278018
315.127	0.27139	-1.8815	0.010474	2.191	HMDB0060803	8-Hydroxydesmethylclomipramine	[M-H]-	1	Dibenzazepines	Endogenous	-	-	-				315.127	1847	1622	1688	4328	7083	7591
334.312	2.4777	1.309	0.026368	2.0691	HMDB0032033	2,4,12-Octadecatrienoic acid isobutylamide	[M+H]+	6	Fatty amides	Endogenous|Food|Biological	-	-	-				334.312	2999	2772	1962	1589	488	1044
343.288	34.062	5.0901	0.088459	1.7863	HMDB0011153	MG(P-18:0/0:0/0:0)	[M+H]+	95	Glycerol vinyl ethers	Endogenous|Food|Biological	-	-	-				343.288	339	32	283	6.4	6.4	6.4
346.054	3.0686	1.6176	0.05573	1.9163	HMDB0000045	Adenosine monophosphate	[M-H]-	4	Purine ribonucleotides	Endogenous	C00020	map00230;map00908;map01060;map01065;map01070;map01100;map01110;map01240;map01523;map04022;map04024;map04068;map04150;map04151;map04152;map04211;map04740;map04742;map04923;map04924;map04925;map04927;map04928;map04934;map05012;map05022;map05032	Purine metabolism;Zeatin biosynthesis;Biosynthesis of plant secondary metabolites;Biosynthesis of alkaloids derived from histidine and purine;Biosynthesis of plant hormones;Metabolic pathways;Biosynthesis of secondary metabolites;Biosynthesis of cofactors;Antifolate resistance;cGMP-PKG signaling pathway;cAMP signaling pathway;FoxO signaling pathway;mTOR signaling pathway;PI3K-Akt signaling pathwa…				346.054	3200	1704	4044	637	680	1599
401.344	3.4075	1.7687	0.060649	1.8949	HMDB0000501	7-Ketocholesterol	[M+H]+	6	Cholestane steroids	Endogenous|Food|Biological	-	-	-				401.344	378	517	254	71	14.2	252
408.303	2.0312	1.0223	0.052868	1.9292	HMDB0011678	Geranylgeranylcysteine	[M+H]+	114	Diterpenoids	Endogenous|Food|Biological	-	-	-				408.303	5823	6025	5551	801	4419	3346
412.207	2.943	1.5573	0.077763	1.8259	HMDB0003752	LysoPC(10:0/0:0)	[M+H]+	96	Glycerophosphocholines	Endogenous|Food|Biological	-	-	-				412.207	28	43	22	1.6	22	8
417.299	0.42804	-1.2242	0.06024	1.8967	HMDB0036886	beta-Carotinal	[M+H]+	39	Triterpenoids	Endogenous|Food|Biological	-	-	-				417.299	73	118	151	229	197	373
421.227	0.48843	-1.0338	0.031617	2.0374	HMDB0032960	1-Octen-3-yl primeveroside	[M-H]-	45	Fatty acyl glycosides	Endogenous|Food|Biological	-	-	-				421.227	12835	6370	4858	15314	15848	18104
439.342	0.11443	-3.1274	0.018331	2.1242	HMDB0002126	27-Nor-5b-cholestane-3a,7a,12a,24,25-pentol	[M+H]+	0	Bile acids, alcohols and derivatives	Endogenous|Food|Biological	-	-	-				439.342	107	4	0.8	392	193	392
441.048	0.49875	-1.0036	0.074621	1.838	HMDB0029255	(-)-Catechin 3-O-gallate	[M-H]-	79	Flavans	Endogenous|Food|Biological	-	-	-				441.048	76	178	146	293	333	176
441.356	3.3171	1.7299	0.090846	1.7778	HMDB0006280	7-a,25-Dihydroxycholesterol	[M+Na]+	51	Retinoids	Endogenous|Food|Biological	C16678	map00830;map01100	Retinol metabolism;Metabolic pathways				441.356	987	2070	3209	346	831	712
505.982	0.34861	-1.5203	0.065554	1.8743	HMDB0001134	Phosphoadenosine phosphosulfate	[M-H]-	7	Purine ribonucleotides	Endogenous	C00053	map00230;map00532;map00534;map00920;map01100;map01120	Purine metabolism;Glycosaminoglycan biosynthesis - chondroitin sulfate / dermatan sulfate;Glycosaminoglycan biosynthesis - heparan sulfate / heparin;Sulfur metabolism;Metabolic pathways;Microbial metabolism in diverse environments				505.982	57	146	10	269	152	190
514.274	4.5893	2.1983	0.013703	2.1613	HMDB0000036	Taurocholic acid	[M-H]-	19	Bile acids, alcohols and derivatives	Endogenous|Food|Biological	C05122	map00120;map00121;map00430;map01100;map04976;map04979	Primary bile acid biosynthesis;Secondary bile acid biosynthesis;Taurine and hypotaurine metabolism;Metabolic pathways;Bile secretion;Cholesterol metabolism				514.274	84	107	66	8	8	40
554.479	0.46747	-1.097	0.021246	2.1031	HMDB0010697	Cer(t18:0/16:0)	[M-H]-	65	Ceramides	Endogenous|Food|Biological	-	-	-				554.479	374	964	976	1399	1850	1701
566.323	2.1441	1.1004	0.020289	2.1098	HMDB0010395	LysoPC(20:4(5Z,8Z,11Z,14Z)/0:0)	[M+Na]+	2	Glycerophosphocholines	Endogenous|Food|Biological	C04230	map00564;map05231	Glycerophospholipid metabolism;Choline metabolism in cancer				566.323	141	197	138	59	98	65
581.189	0.39394	-1.344	0.045046	1.9661	HMDB0029814	5'-Methoxycastavinol	[M+H]+	4	Flavans	Endogenous|Food|Biological	-	-	-				581.189	6	6	14	15	23	28
583.396	0.12294	-3.024	0.075104	1.8361	HMDB0037794	(3S,3'R,5R,6R)-7',8'-Didehydro-3,6-epoxy-5,6-dihydro-beta,beta-carotene-3',5-diol	[M+H]+	32	Triterpenoids	Food|Endogenous|Biological	-	-	-				583.396	2	11	0.4	21	26	62
599.495	3.1818	1.6699	0.046384	1.9596	HMDB0007085	DG(15:0/20:5(5Z,8Z,11Z,14Z,17Z)/0:0)	[M-H]-	46	Diradylglycerols	Endogenous|Food|Biological	-	-	-				599.495	4032	7673	7876	3298	2674	182
611.141	0.043353	-4.5277	0.078718	1.8223	HMDB0003337	Oxidized glutathione	[M-H]-	5	Amino acids, peptides, and analogues	Endogenous|Food|Biological	C00127	map00480;map01100;map01240;map04216;map04918	Glutathione metabolism;Metabolic pathways;Biosynthesis of cofactors;Ferroptosis;Thyroid hormone synthesis				611.141	5	5	5	183	138	25
612.187	0.31887	-1.649	0.0039353	2.2702	HMDB0031468	Cyanidin 3-glucogalactoside	[M+H]+	30	Flavonoid glycosides	Endogenous|Food|Biological	-	-	-				612.187	529	1385	2165	4074	4252	4466
623.503	0.18839	-2.4082	0.02151	2.1012	HMDB0029958	Asitribin	[M+H]+	23	Fatty alcohols	Food|Endogenous|Biological	-	-	-				623.503	111	6	81	312	488	251
649.463	0.12425	-3.0087	0.030203	2.0457	HMDB0007092	DG(15:0/22:6(4Z,7Z,10Z,13Z,16Z,19Z)/0:0)	[M+Na]+	26	Diradylglycerols	Endogenous|Food|Biological	-	-	-				649.463	58	75	135	430	650	1077
653.248	0.42827	-1.2234	0.043746	1.9725	HMDB0000570	Coproporphyrin III	[M-H]-	21	Porphyrins	Endogenous|Food|Biological	C05770	map00860;map01100;map01110;map01240	Porphyrin and chlorophyll metabolism;Metabolic pathways;Biosynthesis of secondary metabolites;Biosynthesis of cofactors				653.248	83	147	173	204	353	384
662.101	4.9274	2.3008	0.024406	2.0817	HMDB0000902	NAD	[M-H]-	2	-	Endogenous	C00003	map00190;map00730;map00760;map00983;map01100;map01240;map04152;map04211;map04212;map04925;map04977	Oxidative phosphorylation;Thiamine metabolism;Nicotinate and nicotinamide metabolism;Drug metabolism - other enzymes;Metabolic pathways;Biosynthesis of cofactors;AMPK signaling pathway;Longevity regulating pathway;Longevity regulating pathway - worm;Aldosterone synthesis and secretion;Vitamin digestion and absorption				662.101	945	411	817	88	160	193
663.457	2.4398	1.2867	0.079686	1.8186	HMDB0038349	Goyaglycoside c	[M+H]+	16	Steroidal glycosides	Endogenous|Food|Biological	-	-	-				663.457	1640	1991	3498	1335	886	701
691.575	0.3673	-1.445	0.023468	2.0879	HMDB0061667	CE(DiMe(11,3))	[M+H]+	39	Steroid esters	Endogenous|Food|Biological	-	-	-				691.575	32	92	49	155	121	195
696.539	3.4606	1.791	0.0042038	2.266	HMDB0009213	PE(18:4(6Z,9Z,12Z,15Z)/P-16:0)	[M+H]+	61	Glycerophosphoethanolamines	Endogenous|Food|Biological	-	-	-				696.539	384	387	416	147	174	22
700.567	3.9577	1.9846	0.050934	1.9381	HMDB0004971	GlcCer(d18:1/16:0)	[M+H]+	8	Glycosphingolipids	Endogenous|Food|Biological	C01190	map00600;map01100	Sphingolipid metabolism;Metabolic pathways				700.567	18213	6831	18882	4963	3445	2691
704.518	0.2035	-2.2969	0.089179	1.7837	HMDB0007870	PC(14:0/16:1(9Z))	[M+H]+	6	Glycerophosphocholines	Endogenous|Food|Biological	-	-	-				704.518	340	417	279	648	1704	2739
706.539	2.8358	1.5037	0.09982	1.7465	HMDB0007869	PC(14:0/16:0)	[M+H]+	1	Glycerophosphocholines	Endogenous|Food|Biological	-	-	-				706.539	3092	1378	1763	1378	677	143
722.508	0.3018	-1.7283	0.0018747	2.3088	HMDB0009215	PE(18:4(6Z,9Z,12Z,15Z)/P-18:1(11Z))	[M+H]+	6	Glycerophosphoethanolamines	Endogenous|Food|Biological	-	-	-				722.508	1552	2119	1041	4962	4686	5965
722.508	0.42022	-1.2508	0.027574	2.0616	HMDB0009149	PE(18:3(6Z,9Z,12Z)/P-18:1(11Z))	[M-H]-	7	Glycerophosphoethanolamines	Endogenous|Food|Biological	-	-	-				722.508	1311	520	1282	3099	2347	1962
726.503	0.30358	-1.7198	0.01176	2.1787	HMDB0007877	PC(14:0/18:4(6Z,9Z,12Z,15Z))	[M+H]+	6	Glycerophosphocholines	Endogenous|Food|Biological	-	-	-				726.503	445	885	415	2378	1467	1903
727.568	0.22946	-2.1237	0.06187	1.8897	HMDB0031133	1-O-beta-D-Glucopyranosyl-2,3-di-O-(8-hexadecenoyl)glycerol	[M+H]+	45	Glycosylglycerols	Endogenous|Food|Biological	-	-	-				727.568	799	65	189	742	1821	2026
735.487	0.17305	-2.5308	0.099784	1.7466	HMDB0034538	Mubenin B	[M+H]+	26	Triterpenoids	Endogenous|Food|Biological	-	-	-				735.487	16	48	49	345	60	248
740.523	0.31152	-1.6826	0.02605	2.0711	HMDB0007936	PC(15:0/16:1(9Z))	[M+Na]+	4	Glycerophosphocholines	Endogenous|Food|Biological	C00157	map00564;map00590;map00591;map00592;map01100;map01110;map04723;map05231	Glycerophospholipid metabolism;Arachidonic acid metabolism;Linoleic acid metabolism;alpha-Linolenic acid metabolism;Metabolic pathways;Biosynthesis of secondary metabolites;Retrograde endocannabinoid signaling;Choline metabolism in cancer				740.523	2237	4425	9632	22298	17038	12968
742.532	0.28679	-1.802	0.030784	2.0423	HMDB0007941	PC(15:0/18:3(6Z,9Z,12Z))	[M+H]+	9	Glycerophosphocholines	Endogenous|Food|Biological	-	-	-				742.532	1753	967	9163	14811	10858	15766
745.634	0.088136	-3.5041	0.079333	1.82	HMDB0042279	TG(14:0/14:1(9Z)/16:1(9Z))	[M-H]-	2	Triradylcglycerols	Endogenous|Food|Biological	-	-	-				745.634	0.6	3	12	31	42	104
746.567	0.22395	-2.1588	0.006732	2.2317	HMDB0007937	PC(15:0/18:0)	[M-H]-	5	Glycerophosphocholines	Endogenous|Food|Biological	C00157	map00564;map00590;map00591;map00592;map01100;map01110;map04723;map05231	Glycerophospholipid metabolism;Arachidonic acid metabolism;Linoleic acid metabolism;alpha-Linolenic acid metabolism;Metabolic pathways;Biosynthesis of secondary metabolites;Retrograde endocannabinoid signaling;Choline metabolism in cancer				746.567	1991	3608	2749	10979	16027	10271
749.524	0.31141	-1.6831	0.086387	1.7938	HMDB0030449	20-Deoxynarasin	[M+H]+	6	Terpene glycosides	Endogenous|Food|Biological	-	-	-				749.524	2341	2972	999	7957	2903	9409
750.543	0.36704	-1.446	0.021486	2.1014	HMDB0009413	PE(20:4(5Z,8Z,11Z,14Z)/P-18:1(11Z))	[M+H]+	0	Glycerophosphoethanolamines	Endogenous|Food|Biological	-	-	-				750.543	4972	7402	15475	19298	28035	28541
753.525	3.5289	1.8192	0.044991	1.9664	HMDB0114890	PA(18:0/22:4(7Z,10Z,13Z,16Z))	[M+H]+	24	Glycerophosphates	Food|Endogenous|Biological	-	-	-				753.525	2087	2815	1450	355	1289	156
756.558	0.2933	-1.7695	0.040705	1.9879	HMDB0007881	PC(14:0/20:3(5Z,8Z,11Z))	[M+H]+	5	Glycerophosphocholines	Endogenous|Food|Biological	-	-	-				756.558	654	3981	5056	9720	7928	15393
756.669	0.021818	-5.5183	0.094356	1.7654	HMDB0010706	CerP(d18:1/26:0)	[M-H]-	55	Phosphosphingolipids	Endogenous|Food|Biological	-	-	-				756.669	0.4	0.4	0.4	28	25	2
768.548	0.36001	-1.4739	0.030062	2.0465	HMDB0007949	PC(15:0/20:4(5Z,8Z,11Z,14Z))	[M+H]+	8	Glycerophosphocholines	Endogenous|Food|Biological	-	-	-				768.548	2501	4790	9133	17832	17001	10788
772.58	0.33407	-1.5818	0.026544	2.068	HMDB0007946	PC(15:0/20:2(11Z,14Z))	[M+H]+	7	Glycerophosphocholines	Endogenous|Food|Biological	-	-	-				772.58	1349	1575	2483	5967	3470	6748
779.536	0.17063	-2.551	0.034136	2.0231	HMDB0115112	PA(20:1(11Z)/22:4(7Z,10Z,13Z,16Z))	[M+H]+	29	Glycerophosphates	Food|Endogenous|Biological	-	-	-				779.536	382	263	36	1998	984	1009
782.568	0.22919	-2.1254	0.033569	2.0263	HMDB0007889	PC(14:0/22:4(7Z,10Z,13Z,16Z))	[M+H]+	2	Glycerophosphocholines	Endogenous|Food|Biological	-	-	-				782.568	32149	32848	46022	170055	90220	224112
786.508	0.37472	-1.4161	0.046762	1.9578	HMDB0008946	PE(16:0/22:6(4Z,7Z,10Z,13Z,16Z,19Z))	[M+Na]+	4	Glycerophosphoethanolamines	Endogenous|Food|Biological	-	-	-				786.508	561	1116	152	1800	1183	1898
793.545	0.24414	-2.0342	0.039207	1.9957	HMDB0010599	PG(16:1(9Z)/22:6(4Z,7Z,10Z,13Z,16Z,19Z))	[M+H]+	56	Glycerophosphoglycerols	Endogenous|Food|Biological	-	-	-				793.545	1768	1369	631	5108	3008	7318
806.567	0.34612	-1.5306	0.022814	2.0923	HMDB0007991	PC(16:0/22:6(4Z,7Z,10Z,13Z,16Z,19Z))	[M+H]+	3	Glycerophosphocholines	Endogenous|Food|Biological	-	-	-				806.567	573	2609	1193	4833	4522	3285
828.554	2.344	1.229	0.021116	2.104	HMDB0008189	PC(18:3(6Z,9Z,12Z)/22:6(4Z,7Z,10Z,13Z,16Z,19Z))	[M+H]+	0	Glycerophosphocholines	Endogenous|Food|Biological	-	-	-				828.554	1919	2169	1758	468	647	1379
851.558	19.852	4.3112	0.053653	1.9256	HMDB0061395	PC(DiMe(11,3)/MonoMe(11,3))	[M-H]-	12	Glycerophosphocholines	Endogenous|Food|Biological	-	-	-				851.558	240	443	123	3	0.6	37
856.58	0.27117	-1.8827	0.03427	2.0223	HMDB0008387	PC(20:3(5Z,8Z,11Z)/22:6(4Z,7Z,10Z,13Z,16Z,19Z))	[M+H]+	6	Glycerophosphocholines	Endogenous|Food|Biological	-	-	-				856.58	74	731	319	1823	940	1382
867.547	0.26344	-1.9244	0.059249	1.9009	HMDB0116605	PG(22:6(4Z,7Z,10Z,13Z,16Z,19Z)/22:6(4Z,7Z,10Z,13Z,16Z,19Z))	[M+H]+	35	Glycerophosphoglycerols	Food|Endogenous|Biological	-	-	-				867.547	2368	2528	1944	10219	3881	11864
899.555	0.21123	-2.2431	0.083803	1.8033	HMDB0061558	PS(DiMe(11,3)/MonoMe(11,5))	[M+NH4]+	23	Glycerophosphoserines	Endogenous|Food|Biological	-	-	-				899.555	22	396	90	300	1039	1066
913.572	4.5937	2.1997	0.013952	2.1592	HMDB0009819	PI(18:0/22:5(4Z,7Z,10Z,13Z,16Z))	[M+H]+	9	Glycerophosphoinositols	Endogenous|Food|Biological	-	-	-				913.572	6007	9644	6362	3075	773	944
