# Supplementary material for: Investigation of a Novel NTRK1 Variation Causing Congenital Insensitivity to Pain With Anhidrosis
Source: Front Genet. 2021 Dec 6;12:763467. doi: 10.3389/fgene.2021.763467 (PMC8686761; doi:10.3389/fgene.2021.763467)
Supplement: Supplementary file 5 [file DataSheet1.CSV]

	pHS-AVC-LY061-1	pHS-AVC-LY061-2	pHS-AVC-LY061-3	pHS-AVC-LY062-1	pHS-AVC-LY062-2	pHS-AVC-LY062-3
Label	pHS-AVC-LY061	pHS-AVC-LY061	pHS-AVC-LY061	pHS-AVC-LY062	pHS-AVC-LY062	pHS-AVC-LY062
56.0513	53875	20914	49394	50496	44694	47934
56.9667	23746	17875	25943	25201	22546	16651
59.0623	48045	59747	41636	28545	38150	51821
60.0448	341512	238608	231223	77620	68677	55609
60.0463	104596	146828	281559	50866	22869	94944
68.9958	44575	47164	45162	43490	46190	50120
70.0307	26019	80	21357	33030	14065	25243
70.0309	3091	122690	2188	3707	1498	2940
71.0603	568610	388847	352132	287736	540222	74234
71.0604	547933	166772	388774	660047	711007	223275
71.0606	379649	346676	265621	113022	553993	310402
71.0609	170165	144286	547496	181330	172013	144509
71.0614	54480	43494	104110	38089	22083	66621
71.0615	31569	197450	119713	97975	63893	23078
71.0616	169319	333687	444750	1408720	351255	998571
71.0626	901270	374104	186145	213740	861825	169684
71.0627	57114	48822	33001	51556	51576	58663
72.9378	38383	43634	35289	38730	34657	48778
79.0219	104	127	162	61	43	26
79.0225	104	127	60	105	124	38
80.9497	865	734	4978	562	1049	916
84.9599	11766	8405	10852	9187	13615	12147
84.9613	8016	9749	8890	8385	7162	6239
85.0745	34969	41359	53795	54832	137989	104726
85.0776	255445	211352	86019	92069	116329	15810
88.0759	753	1399	18096	18317	18334	18324
88.076	2068	14748	1025	936	1689	1026
88.0765	1230	14748	1034	339	517	591
88.0768	18868	1153	1251	1217	572	1077
89.5063	16971	17270	20447	15999	19945	23385
89.94	16421	24361	21208	3081	13887	15861
89.9414	6051	24601	3582	4621	6401	7889
90.5069	14260	15590	13297	14065	15855	15846
90.947	34038	7760	7766	7484	27948	7143
90.9473	33970	1936	7753	6595	27952	6873
98.9607	9557	5804	8820	8253	8777	11314
98.9848	19948	19002	10426	21914	24374	17503
98.9849	1233	1679	1544	1582	1277	1463
99.9489	19821	12235	18023	5103	7271	7600
99.9531	20371	12428	18118	4363	5110	7460
102.127	8059	2162	9896	8965	4888	15615
102.1271	25585	18466	7334	3228	3142	3084
102.1276	2487	823	1428	1923	3794	3504
102.129	795	359	20408	27856	3926	21633
102.1294	833	16473	1150	620	1104	647
102.1295	5013	16475	5385	2968	5478	3682
102.971	5516	10026	7150	6760	5621	4925
104.1059	2131	1983	1414	4011	2133	1955
105.9348	46663	60965	20946	55339	76053	51189
105.9349	18567	61653	20776	18443	76033	15545
110.0082	25061	11001	8109	11575	9996	13312
112.0863	13691	13794	11017	12871	13841	12895
112.9977	1005	1448	1438	648	918	1139
113.134	4690	9035	6065	6600	6630	6993
113.964	184783	196617	169253	184212	176339	187554
114.1033	17803	17350	13870	15181	15622	18371
114.9615	22044	17676	18551	17160	5580	24192
115.9635	36972	32852	33398	36016	35060	35435
116.0711	7309	274	5426	6719	10741	6652
116.0713	1072	6601	631	779	1419	867
117.9581	15023	15559	12445	14119	14161	12311
118.0856	10104	9986	12306	12021	9567	9823
119.0837	2039	1676	2287	2171	1719	1650
120.0804	3580	4141	187	621	341	565
120.0807	340	4141	707	238	341	268
120.0808	642	269	3141	3509	3945	3975
121.0302	17987	14694	15822	16080	15359	12261
122.0953	6599	47230	34299	5037	2979	9898
122.0958	32050	3578	6432	32621	31236	10003
122.0967	32181	8368	7059	9225	6224	50130
124.0876	54097	51143	46895	59120	22442	15652
124.9636	11193	10663	4524	7603	7952	8229
125.0592	8522	7687	9901	7803	7528	7086
125.9856	15289	9168	16869	15622	13079	10493
125.9874	28424	16619	18579	18955	12715	20137
126.0215	703	700	372	689	1036	1005
126.0995	22236	17847	22105	20276	34180	14343
126.9612	18662	17593	16711	16639	14757	11271
127.0149	944	1189	1153	1010	1089	1010
128.9514	216158	190126	194317	203913	214140	212541
129.1025	5118	8162	5146	4709	6675	5478
130.0507	6256	5162	3062	5294	6953	7517
130.1574	732862	848395	618810	806310	533721	550091
130.158	25344	369419	71381	68183	385328	68473
130.1584	131022	101685	40756	27797	52525	28530
130.1585	147027	1959	12395	64392	60459	5918
130.1588	152034	4195	67026	165527	147078	103133
130.159	141987	5255	49770	118602	96005	105200
130.1591	22029	46716	178573	195076	176155	181641
130.1592	39978	49516	39642	43710	37904	42447
130.16	390475	502182	244968	249094	342670	688561
130.9664	27199	152531	194917	161611	135769	26593
130.9665	181905	28404	194986	57030	55720	172266
131.9276	20117	24172	16549	19988	19953	5940
132.0761	1049	5666	829	1501	2278	1235
132.0766	5611	361	5339	9844	11341	8622
136.0202	7173	5780	12513	26293	523	17908
137.0698	1325	664	1134	970	1095	1664
137.072	927	335	950	380	792	333
139.9862	14690	9042	10034	11881	10336	8785
140.9609	17531	18109	16886	15946	9043	22962
141.1119	249606	184918	256099	1099865	1349210	249649
141.112	274743	1599784	1132365	1103160	1355594	264941
141.1121	1071829	768899	967251	1068739	1194149	925143
141.1122	1580209	1592043	518473	402882	243658	1176746
141.1137	1449368	383370	577224	234231	612412	293312
141.9579	145858	130196	105171	130605	124193	145523
142.9466	4589	3046	3816	2973	4554	3474
142.9766	5998	2173	6497	5680	5259	3634
143.1168	485	7972	378	228	315	638
143.9578	48677	65569	73652	6892	7606	8137
143.9588	58214	42656	30093	34977	32927	53316
145.0954	17302	611	16483	16168	3009	17050
145.0957	336	18835	431	567	328	485
145.0964	1100	1251	1453	921	1037	1523
145.0972	17523	436	4270	16143	18449	4298
145.0974	1292	16549	1441	841	1231	1421
145.0984	653	1951	709	434	665	864
145.928	17258	9125	5399	19738	18022	3185
145.9529	24389	15760	12148	14059	14476	20894
148.0601	5201	5715	3193	5468	7357	4953
148.5868	6533	7185	6706	8081	6982	8071
149.0225	73459	33012	24790	47734	27935	32152
149.023	784338	1057577	780216	836614	933327	894099
149.0234	143780	195758	163598	186584	165557	183131
149.0237	166198	132148	103817	157034	93140	85071
149.0238	64244	83042	16232	66703	60599	133809
151.11	10400	8792	13253	9174	12068	9506
152.1176	39111	154	45407	48793	45169	36393
152.1178	8910	136	11371	8643	44876	9564
152.1189	6502	1570	2957	9145	1809	4141
154.9631	10740	7054	3321	5650	9185	3708
155.0457	1871	2274	2256	1932	1668	1840
155.1269	48774	42027	49984	51591	58607	60654
158.1534	17532	18020	17871	18547	18111	18727
158.9604	241535	234673	255719	262765	262079	249761
158.9613	40192	39878	39932	40820	39645	39146
158.9637	17991	11895	38976	13717	14887	13346
158.9654	29938	18601	251898	35386	35297	30433
159.1116	11650	786	658	760	560	747
159.1127	1623	1440	1073	1790	815	1894
159.113	129	496	10624	11432	10794	11443
159.1132	2583	9960	342	500	581	516
159.1365	6039	6374	6990	6417	6167	6166
162.1136	729	697	871	2276	1006	933
163.0383	14200	12947	17044	13918	13921	14798
163.0615	217	573	503	17796	718	671
163.0959	251	5167	200	285	230	340
163.1102	11414	11860	15323	15439	11172	12567
163.1104	12476	11818	17082	13726	13115	11658
163.1228	13868	8674	42070	29576	45868	9831
164.1066	16162	16720	20337	16625	17225	16467
164.9286	5355	3878	10152	4255	5837	4890
166.0856	2761	2927	301	420	131	293
166.0858	501	128	2700	2675	3161	2511
166.086	244	2947	130	161	58	340
167.0314	9278	12368	10470	7864	9344	9534
167.0693	979	4400	9040	6100	8067	5847
169.0356	288	13	239	266	364	274
172.1684	69304	62256	74906	73292	65057	79945
173.0786	46126	144343	150641	193432	110900	21672
175.1463	46879	46340	12554	44589	10912	12422
175.147	47671	45875	51930	44589	41254	46351
176.9688	10996	7506	9786	9260	9949	7765
177.1132	10597	11667	13183	10080	11200	9261
179.1055	6209	5475	6416	6060	6610	7963
179.1072	6145	6593	9216	7602	7113	6566
180.1146	19053	17249	22545	18879	16663	14172
180.1739	4615	4353	6264	5154	4428	4999
181.1219	16159	17123	9157	17303	17295	16783
181.1223	15541	17211	22125	17257	17260	16958
182.1907	796	663	825	968	948	1315
182.9609	28486	24711	24475	25743	16487	27844
183.077	4923	5514	11460	4682	5714	3869
184.0716	2206	2047	522	1913	1998	2272
184.0717	1669	1445	1451	1847	2481	1992
184.0744	1810	4577	2779	2271	1980	17555
184.9835	13810	9301	9114	8567	8848	13533
185.1138	8746	7056	8029	9576	11163	10563
186.9558	24602	24606	28408	28385	24981	27486
188.0703	1503	1648	88	205	143	145
188.0705	1516	1648	1367	1195	1336	1386
188.1988	58	47	29	14	99	37
193.0486	33897	34910	40006	34238	30809	34813
193.0507	7817	8710	10784	8369	8870	8924
193.157	64039	66081	19973	68100	15349	18758
193.1585	7371	6505	11201	9656	7932	7317
193.9187	20620	22159	20509	20358	21124	22147
195.0992	10567	21641	23753	17671	21003	17754
195.1215	306146	133628	153436	149721	130785	43774
195.1226	25896	127916	97516	250702	210467	83644
197.0958	1132	811	6230	3438	1701	4483
197.1147	9668	11264	12212	8541	8774	8676
198.1855	5192	4766	5936	5907	5377	5014
199.0941	10492	9948	13619	10890	10506	10680
200.2007	18006	14555	16700	12306	13425	15155
201.0135	211	360	428	132	373	508
201.1857	6162	6718	6326	5710	5405	4233
202.9507	9596	35241	17152	18367	9967	42128
202.9512	50096	10917	55871	17890	22550	7382
203.0511	3986	3521	6550	14308	4663	4770
204.1381	25783	28571	31533	28752	26113	26355
204.1386	43407	39859	55371	48484	44745	42109
205.0854	87504	81210	88222	124002	59543	28196
205.0857	576786	779989	585870	592318	684133	667136
205.0858	87504	81319	86946	129624	68739	92939
207.1714	10137	10112	11636	11236	9875	10000
207.1733	15344	14686	18613	16008	17014	14671
207.1755	15678	3707	18816	5050	6349	15169
208.1684	5090	5487	6851	5411	5587	6150
208.1697	13139	10560	14377	13329	11414	12106
208.1814	40348	40048	54447	43566	40061	37035
209.154	6240	6536	8088	7458	4446	6298
210.186	15226	13549	17198	14565	14387	14604
211.0604	4823	4777	6469	4835	5628	4846
211.1688	88603	84708	107438	86130	80899	86653
211.1703	90177	84371	108625	88125	81427	87650
212.0413	2030	1908	1103	1054	1756	1205
213.1115	326	1917	241	185	370	411
213.1117	1144	371	349	822	367	1774
214.1792	11103	11740	14763	10632	10706	11457
214.181	11150	11863	15078	10640	10881	11669
216.1954	11915	9830	13399	11389	11017	10031
217.1032	2697672	783586	1243378	513659	222167	2179369
217.1036	108544	179397	111280	157208	42270	149874
217.1039	530592	196070	601614	519642	837416	1070321
217.1044	1160110	342704	453176	2135390	284005	224200
217.1064	24472	28499	36855	31736	25010	34419
218.2109	12452	13096	14685	11708	11392	12636
219.1383	4695	5314	6487	5167	4378	4654
219.1738	20267	22507	27542	25974	22722	21737
219.174	30458	30037	39466	30629	30500	29429
219.1744	295450	246768	308444	231637	246277	292450
220.1816	7053	5731	8056	6047	6236	3565
220.1833	41247	37722	56993	46530	41544	39647
223.0636	21445	22740	19776	22370	15209	15981
223.0994	12947	16371	13774	12612	13796	13774
223.1683	12165	10876	13490	11397	11305	12400
223.1692	12775	16015	14166	10840	12525	13796
223.1693	18082	21468	19814	16165	16132	21285
225.1484	19487	18008	24278	19372	18687	18987
226.1785	5032	8086	7054	4610	4258	6024
226.1807	156293	150205	172212	165671	156685	152874
226.9514	18551	14296	72507	16954	18838	17132
227.1618	8950	8206	10010	7921	8456	8448
227.1752	861	5295	57	965	102	112
228.1945	8941	6707	8050	4311	6218	5129
228.1962	11556	13372	11412	5499	12391	15853
228.1965	532229	505491	655590	514480	510554	557348
230.2473	10655	10938	12575	10473	10046	10530
230.8928	8841	4356	6564	8753	7875	6771
235.1691	34480	28605	35868	29583	33111	32119
235.1694	15698	14288	17065	16258	13575	17226
236.1766	46479	47676	62484	50590	45406	43204
237.1485	9598	8323	12450	9611	9404	9254
237.1859	11144	13455	15272	12122	13391	14266
237.1861	52052	49322	60332	49377	52262	48878
239.1055	3216	3030	1299	2661	4673	3412
239.1469	143848	94315	50413	90530	176242	27854
239.1485	10679	35180	10757	10841	10114	10793
239.1487	429522	534519	452455	339314	301757	129839
239.149	45321	34093	73993	52925	56125	59009
239.1505	409578	518689	458982	527695	480646	400819
240.2314	1242	1898	873	1309	222	284
241.8845	6071	4818	4073	5471	3894	4862
242.1748	8443	8198	10713	8825	8722	9981
242.9242	8867	7149	10673	7457	10004	7851
243.9433	20899	15823	34036	22904	28021	11510
244.1903	62750	62964	86027	71526	68612	66059
244.1923	4684	6004	6853	6349	4760	5007
244.2629	5163	7624	8287	4399	7544	6115
244.2658	5184	7681	2403	4455	7622	6060
246.2431	11214	10809	12634	10962	10782	12281
246.8598	8692	8257	7418	7614	7806	8482
250.1762	145141	142673	178846	153632	144156	154688
250.1795	147255	146042	189974	153653	144597	158527
251.046	469	667	3156	2311	1466	4483
251.1643	6350	5522	6137	5601	6062	5612
251.1652	10241	10681	13871	9830	11207	10163
253.1436	16201	17821	21320	18303	15841	15863
253.1785	11318	10242	12028	10953	11430	11523
253.1791	61001	60599	72447	63161	68717	65400
253.1801	43628	43159	43606	33730	36825	40118
253.1809	7553	7045	9306	8141	7783	8038
254.2124	8793	9251	10510	8200	8418	8587
255.0874	7853	7761	9568	7639	7001	7921
255.2062	6059	4312	5548	5544	4675	6225
256.2281	27382	26681	31494	26398	25965	27607
256.2623	11519	23550	26422	13042	19243	25070
256.2651	24379	24466	29116	21607	23048	23100
257.1918	5432	5919	5852	4751	5393	6678
257.9385	5008	2899	1564	1869	2529	3636
258.1107	5390	5877	3111	9933	6661	5796
258.2059	19034	17479	21580	17481	17271	16275
258.885	14698	16598	13471	13960	14256	17441
258.8993	1970	2368	1273	2272	2563	1930
259.1537	2445	3091	2609	2918	2458	2176
259.1889	8221	10406	10729	10993	9849	10609
260.2018	5028	5013	6150	5368	4221	4496
261.0872	981	967	644	645	1582	989
261.1298	1335325	279298	1452090	165528	707743	1086129
261.1304	337071	282449	353246	326811	319071	255947
261.1308	307471	252745	79176	194231	210403	51105
261.1311	2067296	1540133	1437859	700966	1181676	1401652
262.2379	4574	4641	5468	4940	4494	4702
262.9054	1430	1073	675	1034	1577	1147
263.08	1738	1809	1552	1638	1657	1890
266.1718	32794	29270	38269	34912	29843	32781
267.1707	8768	9146	8597	9021	7637	9437
268.1017	18	17	166	244	157	255
268.1039	293	306	6	14	69	37
268.1042	293	313	29	14	69	6
268.1058	2	2	134	256	167	275
268.1895	10780	10560	12281	10742	10395	10880
269.1731	9563	9564	11078	9773	9448	10202
269.1756	10961	10662	13213	9880	10437	11319
270.1892	30179	15942	35907	29649	20518	19848
270.2032	8614	9986	12033	9959	10008	11658
270.3152	37997	37967	36556	37062	31988	37938
272.2224	4963	5035	5821	4982	4850	4830
272.2579	13959	13417	8600	6242	6459	16256
272.2583	13967	13417	8198	6202	6367	16435
272.2937	3455	5009	4206	2493	4413	3841
272.9467	11826	6953	11206	10291	8498	6193
273.076	66	21	17	42	7	97
273.2525	11413	10367	13819	10035	9463	12101
274.2738	42851	41917	44746	44001	41363	42108
275.1606	5508	5350	6273	4144	4087	4827
275.1616	10936	9796	14125	11575	10830	11045
275.8902	15275	14237	16677	14702	15984	16715
277.0616	125	259	99	227	203	186
279.0952	53652	60049	21350	83994	22008	22752
279.1581	111299	172067	149672	107976	94542	155205
279.1586	458016	557841	486058	515921	493922	412020
280.2637	14145	12641	18496	13521	12867	17424
281.1712	10189	10653	12561	9791	9864	10532
282.2794	1207	1811	2236	1386	1108	1656
282.2798	66278	68254	76902	51474	48022	82572
283.0686	587	552	668	422	762	416
283.1734	47731	73753	44139	62025	58652	41735
283.1743	30605	29893	39174	31804	34858	34814
283.1752	240597	318967	249438	113721	387002	273444
283.1758	53921	71576	36657	22709	61365	17625
284.2041	9401	34698	9518	9458	9089	10216
284.2061	43090	35720	71941	50551	57852	53964
284.2072	34199	32573	36136	37703	38631	29488
284.2928	26528	36330	41968	25645	35519	41555
284.294	26944	23465	26133	18915	21812	20508
284.2964	12424	25756	23937	14419	21180	26601
286.2355	10379	9872	11261	10004	9438	9472
286.273	3236	5489	4190	2532	3757	4288
286.2737	1776	2867	2165	1402	1976	2606
286.2751	3182	5576	4379	2554	3735	4410
286.3074	53930	18385	17909	46803	60735	64865
286.3079	21891	32331	51206	28895	3694	58134
286.3091	16713	65898	58368	43913	15661	77122
287.1477	967	1005	1173	1481	1240	1415
287.8937	4791	5306	4638	4364	3730	4679
288.2885	182649	247620	269037	150066	218927	201019
288.2897	189734	241235	277756	156558	226933	201199
288.291	222587	303060	280690	196429	258442	291336
288.2913	116780	134889	145447	105804	137902	152002
288.922	17819	12219	16793	13863	12135	10755
290.2688	25423	26707	31095	26699	25292	28698
293.1729	5469	5974	6581	4687	6040	5950
293.287	2130	2255	2346	1773	1073	1923
295.2837	6863	6572	799	1040	689	1165
297.1591	244	207	37	351	215	256
299.0424	225	73	80	112	324	151
300.2016	9246	6871	10752	9030	10426	11092
300.2881	845	154	1212	554	597	1184
300.2898	7385	1159	5398	3785	3283	9789
301.1394	364693	470254	405195	397093	416095	380387
301.1405	44438	46077	53006	38716	39356	43749
301.1428	55040	59344	22270	84833	113235	21075
302.3035	6745	7415	5986	6482	6648	8069
302.3084	782	584	626	404	589	709
303.2995	6226	7110	1550	14102	3996	4546
303.3021	7727	9407	6598	15334	4880	4859
304.2829	4294	5691	7739	990	4705	4438
304.2831	4266	5691	8120	3708	4676	4438
304.3014	16695	21888	16753	15418	12548	18434
304.903	6591	2070	7564	7196	2898	3805
305.1551	384659	698476	584900	351976	147683	278018
305.1552	8615	6948	10753	9495	10094	8550
305.1562	304046	141493	740362	540751	532408	342793
305.1569	260235	114350	58152	105487	117658	110905
305.1572	152318	350937	829401	623961	456918	260887
306.8949	10227	6276	9865	8910	7600	6278
307.0857	40	37	16	8	59	26
308.0902	3107	103	2410	2517	1617	2717
308.0903	4345	166	3737	4546	8993	3763
308.0906	13	285	22	14	31	30
308.2912	1988	2101	1806	2761	1911	390
309.1274	500	488	564	375	787	655
309.2025	8047	7495	9304	8022	6363	9993
310.3107	94172	135795	115463	102475	80072	86469
311.166	5338	4784	5480	4789	4915	5898
311.2155	6962	6795	7309	6077	7261	5709
312.1649	6818	7158	6884	5376	5862	6462
312.3274	29919	24733	21640	22438	16694	16476
313.0331	9965	10805	10667	9451	8794	11294
313.2701	5735	2059	8883	13114	13975	1439
313.2738	852	1255	1434	1438	1324	1357
313.2746	1625	2265	1556	1248	1938	1565
313.275	1575	320	3336	2731	13073	3105
314.2167	20982	11014	18860	14678	14242	16820
314.3396	120	447	247	348	90	544
316.3203	79193	120969	122336	60977	106512	92086
316.3204	46915	69447	71362	41009	58210	63410
316.3214	105068	149420	141898	83827	112791	133774
317.1203	5523	6069	6101	4686	5717	5916
317.3041	29.6	29.6	208.0	29.6	148.0	29.6
318.2999	2753	2369	2665	2370	2078	2826
319.2843	5255	5564	7396	5895	6228	5554
319.2976	3137	4253	2571	1732	1762	1763
321.3128	48182	47023	37244	51599	28966	41582
322.192	699	769	705	707	732	2461
322.1961	43	10	2	237	10	47
324.3264	2809	3491	2991	2540	1911	2406
325.1115	834	966	428	33557	9469	456
327.2018	12781	10730	15897	14158	13941	14511
328.2337	47049	37547	55413	46079	51740	46004
330.2282	5604	5625	3337	3038	3378	6224
330.3342	2320	2768	2821	2155	2342	3219
331.0439	4086	4370	3841	3515	3717	4217
331.2874	70	2	95	110	215	821
332.3156	4130	6264	6775	3531	5414	5877
332.3314	4657	3917	2353	3071	3501	4629
334.3124	2999	2772	1962	1589	488	1044
336.3248	7418	8830	10244	8911	6484	9040
336.3274	40320	41525	29187	35044	19000	28516
337.3307	13869	12764	9636	12939	7912	7248
338.3411	2995420	3236702	2442284	2959777	1996988	2326032
338.3431	172286	118089	111074	145401	118004	151760
340.1955	7529	8245	7789	6071	6417	6967
340.2613	15462	13848	13784	11017	11305	9899
341.2634	8047	8744	11633	10617	8563	8686
341.3003	118	875	704	477	628	1151
341.3062	1078	1136	1079	1163	1039	8714
341.3064	3249	6812	33	277	1910	3162
342.3687	169	85	439	13	111	165
342.3701	46	122	568	355	85	165
342.3712	105	229	135	355	85	125
343.1145	357	139	35	221	90	127
343.1268	31	22	45	32067	240	207
343.2876	22.0	52.0	158.0	54.0	4.4	4.4
343.288	339.0	32.0	283.0	6.4	6.4	6.4
343.2943	9779	9191	8130	7241	6764	9028
344.2286	88435	142735	24366	127854	77026	125710
344.229	16435	15818	18054	16847	19079	12942
345.0873	195	187	185	116	112	210
345.3369	0.4	0.4	65.0	2.0	0.4	0.4
347.1339	6599	7142	7556	8215	7528	8222
348.0682	143	2507	96	122	2512	107
349.1838	5228	4049	7389	3996	5168	4980
352.1993	149	19	79	165	304	124
352.3177	9144	13400	14533	9124	9773	10952
353.1164	1314	1075	1424	804	1964	1704
354.2849	34851	33595	29684	28786	25101	35569
354.3389	5087	4871	4422	5744	2559	7641
356.191	6672	7025	7358	6114	5347	7628
357.1373	27	15	3	7	41	7
357.1465	17394	15649	14335	22574	24133	7208
358.2277	2901	2334	2377	1688	2264	3652
358.3686	8943	8779	8801	4944	7123	7433
359.2417	24436	23246	25968	22739	20422	22886
359.3148	127	125	60	75	84	293
360.1508	1035	965	511	32597	11395	601
360.3236	12731	7077	8064	11322	5386	3797
360.3456	2427	3223	3843	1525	3088	3011
360.3474	2461	3268	3766	1599	3159	2985
360.3586	3105	5385	4013	1958	3747	6008
360.3661	4699	5425	4028	3474	4364	6098
361.2228	7128	7025	6318	6846	6462	5942
361.2358	3865	3824	4572	3701	3546	3742
361.2723	445	976	789	284	465	770
362.3236	55	66	137	41	79	44
362.9252	7907	6175	33984	6846	8377	7115
363.1086	8819	8174	7990	5914	8837	8235
363.307	6483	9302	8849	7546	6350	9336
365.1024	3057	1567	2919	39775	24288	1544
365.1052	446	114	474	207860	686	340
366.3749	7708	6823	5503	7495	1989	4107
367.3327	169	960	67	1295	215	729
367.3331	421	122	176	536	655	178
367.3359	1005	775	151	2316	619	787
368.3891	8137	2376	8004	9188	7473	2884
369.2578	4930	5122	6227	3734	4344	5585
369.2939	4181	5018	4716	3077	2212	3546
369.3484	17701	1013	20346	36090	18819	60
369.3504	37364	54969	13684	16014	36516	4212
369.3518	5747	3583	1597	4052	4916	877
369.3536	967	5986	1459	617	1162	6111
371.0987	9706	13171	12450	8178	11775	9744
371.1632	23115	19375	19249	35287	29281	8513
371.1649	25567	19522	20394	31125	32008	8231
371.2247	11858	10121	13047	11614	10012	11962
371.3167	9304	12535	11947	7795	7825	8364
372.2425	7525	5368	5925	6045	7866	7810
372.2552	11261	13397	11898	16488	12231	14655
372.2588	34462	24444	35079	31343	36114	31579
373.1277	746	40	704	865	713	806
373.1305	755	519	715	574	538	597
374.3031	11673	13585	13380	13303	11667	12294
374.3642	108	103	136	99	102	91
376.2003	9645	9434	9259	10053	9411	10468
376.2004	9668	9240	9830	10053	9362	10527
376.202	19541	18451	24967	19593	18450	21205
376.2588	497849	545240	536215	529498	404996	740318
376.3152	13733	16647	19744	18248	15755	12894
376.3221	6099	5875	6188	6449	5406	4622
378.9007	4647	4360	6391	4080	6103	4818
379.9161	2672	2581	9023	11287	10929	1296
380.3372	3500	2936	4031	3196	2855	4779
381.077	102	31	105	42499	586	81
381.0775	690	583	423	10678	8947	352
381.2957	158.0	189.0	16.2	81.0	152.0	16.2
382.3154	10701	8576	10459	9256	8438	10091
382.4388	80	160	149	61	332	36
382.8652	1094	878	310	853	1573	776
383.2009	18179	19934	17483	20992	17217	16184
383.2781	3504	3868	3474	2609	2999	3569
384.1774	36.0	3.0	7.0	49.0	0.6	18.0
384.2238	6233	7490	7770	5871	6080	7204
384.3458	35938	35672	31878	31272	34986	42593
385.0815	1916	2029	2092	1666	1875	2021
385.0904	14423	13354	18413	14732	14901	13539
385.175	20853	18526	18293	27167	24305	4336
385.1781	20965	19327	19578	28478	25812	6165
385.2678	1084	519	221	556	100	250
385.2725	65	807	766	758	792	817
385.2738	466	888	846	411	430	510
385.2924	11442	11844	18930	13588	13117	13622
385.3456	1569	1308	489	3421	1387	2281
385.347	1357	1905	443	3240	1383	806
386.2357	1064	881	1305	990	1133	896
387.2894	239	888	532	323	559	828
388.1801	584	306	214	39094	9819	198
388.2505	19909	17453	21715	18832	16920	18027
388.3887	24165	20542	21811	19771	21183	21818
389.1968	23	102	47	27	15	22
391.285	314552	379117	357205	318341	362087	363871
391.3401	284	1039	1876	659	1493	323
391.3454	2665	2940	2417	1829	2161	2364
392.2527	5394	5443	5192	4975	4411	6662
393.2098	5793	4888	6718	5797	5421	5857
393.2868	170298	203583	180716	176537	151982	275721
393.2954	28672	40527	31850	35426	34470	31623
398.2339	3024	2469	3353	2166	3617	3682
398.2408	171818	183104	183223	172833	143867	237896
399.1789	826	772	444	846	738	694
399.2132	6594	3684	4344	2868	5878	2257
400.2148	5167	5562	5640	4555	4655	5485
400.216	6506	6454	5697	4772	5283	5809
400.3045	3132	3653	4077	3010	3021	4378
400.3081	342	42	231	37	101	45
400.345	71	410	334	273	152	112
401.341	2668	4303	5415	3321	3371	4806
401.3439	378.0	517.0	254.0	71.0	14.2	252.0
402.2336	652	787	932	540	735	549
402.3552	4347	3069	4923	3675	3013	4433
403.0277	158	115	90	131	285	164
403.0905	16507	20859	17406	16627	13590	18398
403.0911	9902	5920	7113	7509	4835	7228
403.0941	20097	19545	18853	17282	18188	21564
403.1019	6162	6432	7453	6044	6574	5697
403.1391	877	477	811	754	473	895
403.2314	8969	8225	12341	8198	8577	8197
404.8456	932	863	460	848	1172	632
405.2627	10126	10959	13215	10218	9083	9490
405.2635	102	134	607	295	99	1093
406.2773	1499	1160	1559	1268	1355	1803
406.3262	5033	8941	6105	12726	11881	6441
406.3299	274900	234553	268189	256801	286944	204909
406.3549	0.2	7.0	14.0	7.0	1.0	28.0
407.3027	64686	72346	71050	64888	60108	87280
407.3369	4133	6803	7235	5734	4948	7758
408.2914	77	199	522	144	244	284
408.3032	5823	6025	5551	801	4419	3346
408.3086	9097	4916	9766	4615	6365	3004
408.9203	5235	4277	6004	4962	4519	5213
411.3048	63	118	488	25	139	574
411.3101	14606	14090	14748	9969	13297	9930
412.2065	28.0	43.0	22.0	1.6	22.0	8.0
412.3166	5458	3219	2549	2424	2527	3583
413.2672	243084	263951	259693	248422	278599	292666
413.3219	2176	4396	11302	2052	4198	4456
414.2338	2141	2603	2382	2129	2287	2793
415.2095	33502	30011	58305	49525	45595	30874
415.2137	3341	3392	5244	4334	5133	3493
415.2523	13613	11402	14853	11925	12504	12248
416.21	4624	4889	6669	4879	4338	4385
416.2844	18705	16452	20930	19527	17447	18309
417.2988	73	118	151	229	197	373
419.0439	36	14	10	49	55	27
419.3173	16351	16445	14795	13416	27754	13429
419.3737	163.0	99.0	458.0	114.0	19.8	296.0
421.3159	284917	293362	297209	284563	229191	362973
422.2987	7525	6119	7208	7097	8947	5684
424.3635	7772	8431	10898	7112	6184	11214
425.217	23043	19105	28899	21123	23210	23357
425.2883	7945	10043	13511	11464	10247	10796
427.0928	239	39	289	1540	763	263
427.3032	2095	1937	2437	1512	1283	2031
428.0349	6913	729	4490	4832	6010	4414
428.3677	117	289	43	63	3	108
429.1168	10601	11343	16050	10379	11846	11291
429.1175	54573	54046	75233	58119	58606	56599
429.2444	4221	6429	5705	6807	5140	5004
429.3016	133	170	83	29	107	12
429.3189	16951	13426	22202	15144	17353	16513
429.3714	2089	1267	933	1795	1992	316
429.3755	2064	1773	1052	1631	1412	325
430.8867	8163	8988	9283	7910	7830	8680
430.9127	12696	8923	55349	10282	13978	12129
431.7783	51.0	26.0	5.2	5.2	28.0	39.0
432.2395	4660	4005	7914	6319	5937	4182
432.2804	31623	30162	32912	30380	26598	31096
433.1368	15	23	22	20	7	5
433.1479	452	264	345	400	301	202
433.2574	218	193	150	380	70	278
434.3136	13111	14249	11605	13035	11820	17171
435.3657	494	1338	2623	1877	2126	2950
437.1587	4521	3432	3924	3557	3368	3728
437.1909	1513	1745	2318	2492	2739	1794
437.1934	15942	13373	27653	23724	23300	14699
437.198	13323	13281	26561	19732	20425	13752
437.2346	7075	6567	8338	7475	7476	6919
437.2363	14128	14131	22777	10367	23433	12858
438.2999	1190	3766	3957	907	2018	3970
438.4994	12903	8467	4709	5913	15632	12229
438.5025	15594	10655	1890	11675	17458	12935
439.0974	214	269	376	150	283	265
439.3389	7282	6267	6867	7443	4620	5360
439.342	107.0	4.0	0.8	392.0	193.0	392.0
439.3429	266	249	675	490	31	2508
441.3565	987	2070	3209	346	831	712
442.8702	3950	4133	8114	4382	5882	4028
444.2439	10886	10091	12840	9712	10700	10160
444.2452	4391	4069	4050	3850	3422	4384
444.3308	5665	4892	5979	4057	4605	5946
444.331	77	208	158	68	176	497
444.3814	0.4	2.0	12.0	0.4	17.0	0.4
445.1222	6411	3610	6120	4986	4882	6260
446.2494	3192	3035	5605	4574	3775	2920
446.2536	3438	3084	5605	4908	3962	3307
446.2582	1163	1092	1561	1164	840	1247
446.295	4746	4581	6507	4712	4772	4410
446.8878	6900	5642	9049	5493	8489	6316
447.1254	12748	12092	17218	13422	12549	12500
447.3405	4427	5215	4194	5203	2125	6892
447.9028	20744	14199	37774	42141	23306	19197
449.284	5927	7583	8691	7175	7291	7659
449.2848	96	857	93	113	19	148
449.3473	63824	57151	78388	68343	59540	69632
450.3802	4386	4255	3691	3737	2917	8872
451.3144	60	56	28	151	111	6
451.363	3301	3182	4603	3631	2730	5026
452.2773	2629	6878	5603	2125	3927	5016
452.3223	10625	11350	14380	12916	10126	13132
452.392	2402	3484	5008	3376	3916	4091
453.167	2722	2535	5758	4813	4374	2701
453.3407	22131	21357	24450	18834	21719	19304
453.3413	23915	23102	26807	24619	22642	18895
453.7864	100.0	59.0	11.8	93.0	88.0	150.0
453.7906	85	3	14	40	50	62
454.2964	1182	2194	1737	886	1660	2139
455.3355	37873	32131	28399	31236	29585	31067
456.3624	10.6	90.0	53.0	197.0	10.6	94.0
457.2764	24988	25709	28007	28631	25412	22776
457.3242	8156	4304	7729	7084	6160	4416
457.331	3591	2877	1982	2774	2210	6494
457.3451	8057	8650	11801	7314	8746	6439
459.2787	12835	11906	12495	11413	11096	9858
459.3554	5118	4977	4240	4877	5484	4376
460.2394	8273	8906	10708	8657	8389	7562
460.2679	12224	11258	18528	14988	14604	11340
460.2721	11484	11203	18089	14919	15005	11269
460.3104	22968	21168	25884	23384	21383	22349
462.1812	2.0	0.2	0.2	4895.0	7.0	1.0
463.2991	5996	7672	7682	6595	6087	7792
464.3126	1044	1981	2251	687	2037	2261
464.3135	131	722	1054	567	681	1050
464.8897	8894	7824	9723	10344	6801	2462
465.1925	4615	4400	5726	4618	4429	4626
466.327	1072	4323	5229	991	2256	4319
466.5327	25955	43842	21753	34532	40668	29151
466.5344	13577	24036	15513	2573	8416	25542
467.4675	3	15	3	3	3	3
467.8027	261	270	111	210	36	44
468.3052	468	856	1082	509	716	845
468.3087	505	1595	1561	416	824	1201
468.3909	13557	14264	18012	13429	11864	16551
469.1116	14823	13773	19350	16215	15501	14913
469.3228	2678	3850	3795	2781	4176	1792
471.3294	631	477	779	526	596	900
473.3262	183	125	84	64	84	74
473.3266	15.0	2.6	13.0	30.0	221.0	111.0
473.3416	14278	12185	20825	12233	10394	11924
474.2858	1906	1623	2127	1478	1885	1884
475.8036	0.4	2.0	6.0	19.0	22.0	80.0
475.8749	4865	4671	5479	4793	4965	4124
476.3068	41076	39008	40770	37125	36404	34243
476.9004	2473	1805	2640	3015	2519	858
477.2042	6.0	1.2	10.0	1.2	1.2	6.0
477.2791	187	51	140	129	222	281
478.2882	1465	3072	2375	1238	2047	2426
479.3994	557	798	1655	1155	910	176
480.307	3450	9035	10791	4055	6934	9134
480.3101	22273	42606	29161	13969	25493	27632
481.2595	9533	8667	10188	9030	8635	8055
481.3507	8747	7509	8304	8445	8154	5547
482.3219	1662	5533	6175	1192	2860	5784
482.3248	250	488	631	205	229	458
482.3624	792	2894	2469	626	1643	2098
482.8217	2884	4215	7236	10392	7103	15811
482.8257	11312	9349	9899	12167	8150	15631
483.3612	12066	11243	9493	14797	16238	16392
485.0609	41	28	27	13090	18	16
485.1071	6579	2866	3940	4764	4611	3507
486.8207	787	105	146	576	640	623
488.2708	13752	14411	16219	12269	12581	11736
488.312	22	858	860	242	596	1261
488.3556	17	40	230	85	109	1
488.3584	3109	3282	3833	2901	3056	4277
488.3936	6290	7048	6341	8134	5493	5218
489.3139	514	71	388	373	255	547
490.1759	15	36	14	8676	21	19
490.2825	2042	2002	2072	1939	1833	1540
490.3211	7053	6793	8229	6617	6897	6055
492.4739	1526	5802	1900	3986	1317	242
492.4766	2252	5996	2354	4361	3292	371
492.4782	373	555	261	96	460	239
493.3098	3180	2944	4208	3043	3111	3330
493.3132	133	43	201	33	124	293
493.3495	16198	20111	19371	16773	20683	15513
494.3191	1078	3244	3871	965	1721	2560
494.325	1639	4557	5518	1302	2677	3627
494.3584	627	1825	1738	330	503	797
494.4072	8533	7143	5802	6819	6841	11577
494.5717	16379	10317	48287	50999	42544	8582
495.34	12	3	60	64	17	8
495.3401	0.2	43.0	41.0	84.0	63.0	1.0
495.3929	1598	1367	2017	1960	1604	2060
496.3384	3772	9414	8203	2925	6697	7629
496.339	3614	9384	9648	3426	8860	8852
496.4182	6759	8538	10747	6267	5868	8768
497.8145	5	3	34	7	6	15
497.8176	30.0	0.4	2.0	16.0	12.0	37.0
498.8991	7223	5347	33550	6581	8573	7118
499.1841	7.0	1.4	1.4	1.4	1.4	1.4
499.3625	35270	22967	28468	30323	28558	19887
500.2732	1362	2999	2218	1265	1789	2339
500.2762	1401	3146	2522	1327	1963	2471
500.3936	7	7	190	35	196	7
501.3251	606	718	273	863	852	597
501.3723	6837	5949	13586	7201	8824	4829
502.2845	4085	8475	6126	2389	4370	6937
502.2899	614	2185	1421	1077	1124	679
502.2914	7276	10899	9074	4629	7199	9700
502.2937	862	1951	1904	1257	1919	2122
502.295	595	837	156	327	155	159
502.3723	7847	9400	10710	8823	8457	9932
502.4944	1876.0	34.0	2408.0	3068.0	4202.0	6.8
502.4951	1901	177	1513	3320	3984	3
502.8234	485	372	29	440	724	299
503.3057	8470	7618	10017	8736	8701	9683
504.2653	8593	7339	11455	8053	7890	8026
504.3039	805	1362	1554	821	957	2054
504.3071	2844	7121	5140	2572	4301	4509
504.311	2023	3686	2814	1721	2598	2627
504.3376	26153	23648	28234	25047	23999	22553
504.3464	595	1275	852	1045	1036	3473
505.3484	420	54	70	285	141	1652
506.485	1449	697	1642	2465	788	221
506.4886	1534	5311	929	3000	3647	455
507.2727	5000	3882	3789	2986	3309	2519
507.3259	8302	9827	11564	8013	10486	8231
508.54	4657	6946	5948	12154	8149	6711
509.22	4407	4682	6166	4279	4044	4937
509.5065	13077	10371	8717	12899	9180	12752
510.3882	442	1885	1743	520	971	1418
510.4829	49	1394	462	827	56	415
510.4889	278	1407	307	377	579	386
512.413	19296	20774	24566	20730	14906	17291
512.4292	90	327	101	250	165	69
512.4993	15.4	100.0	82.0	77.0	165.0	15.4
512.4998	262	357	178	139	85	185
512.5043	5	357	2	233	105	113
514.8735	4151	3470	5347	3704	5184	3817
515.355	343	253	540	184	333	223
515.4104	1374	1748	2696	903	1060	1695
516.3527	25	53	102	107	95	320
516.3662	53735	56232	53432	57682	45332	67678
517.3506	1.6	12.0	29.0	8.0	70.0	15.0
517.3536	32	40	8	128	50	13
517.3658	8719	8072	13963	10071	7269	7820
517.3821	293	131	559	259	1004	6
518.3144	1816	1557	1822	1434	1300	1429
518.3201	697	1915	1283	536	1171	1067
518.3203	1145	1465	1594	502	1649	1200
518.4901	3043	8021	3129	5320	1877	918
518.4934	3629	9464	3068	5934	5179	918
519.8309	11	13	53	13	73	1
519.8311	29	28	15	17	11	26
520.3313	35107	35244	44387	32203	31515	40253
520.3389	1217	2042	1562	1856	6808	1456
520.5032	1045	3128	4418	1735	1783	2421
520.5055	222	830	500	57	468	1471
520.506	1540	4129	4767	555	1173	3134
520.5062	10522	22289	4675	14110	15334	1126
520.5063	75194	24698	138983	76632	93475	65
520.507	20747	25110	154693	13555	21481	377
520.5072	10915	3466	1055	3398	14951	1338
520.5075	85118	25054	37671	83611	65844	20
520.5095	2304	4955	7556	2483	3090	3768
520.5102	19	97	710	32	74	302
520.5133	10123	22300	4129	5763	13522	1139
521.3018	25	43	19	23	86	29
521.5115	320	1972	1524	907	626	821
522.2623	369	463	324	257	298	548
522.3533	8080	31511	21596	6916	13878	22366
522.3549	2206	7070	7637	2897	4412	6398
522.9863	43	80	2	72	72	45
523.8506	7670	8045	4875	6856	5526	5436
524.2962	669	1982	1016	924	694	1532
524.2972	546	1093	999	596	775	918
524.3707	1946	3912	4994	1702	2842	5024
524.3733	794	839	914	377	763	422
524.525	5.4	5.4	5.4	5.4	5.4	27.0
524.5272	15.0	1.0	0.2	0.2	0.2	1.0
524.5352	310	465	70	1341	6767	753
525.2863	8105	7739	9536	7168	7032	7696
525.3708	4384	6067	4408	5339	5852	5079
526.2904	4312	8710	8143	3230	5099	6171
526.2906	4313	9382	7525	3257	5162	6350
526.3096	1173	2188	2403	749	1815	2778
526.4302	3898	3197	4145	5664	4448	2665
527.1591	583	18	421	8213	1167	264
527.3882	11458	8924	13708	10939	7520	11149
528.3066	139	187	145	98	195	146
528.309	3355	7758	5848	2207	4301	6586
528.3092	280	458	574	163	342	317
529.371	583	1558	1427	585	1911	277
530.3237	1243	2902	2961	1371	1754	2381
531.2726	142	85	443	17	17	298
531.3992	4816	2924	2260	2680	2854	3416
531.4072	67529	79320	73364	47855	70815	71856
531.4081	19246	80732	73302	68014	18287	80691
531.4736	3874	2589	3744	3629	2259	1796
531.483	6745	28120	27653	25210	26385	27511
531.4872	29731	27271	29311	6826	23140	22251
532.2975	10312	10676	14561	10695	10023	11818
532.3372	1564	3478	2036	1080	1739	2178
532.3829	2471	2855	3114	2122	2139	3022
532.4714	1659	5354	786	3372	2851	93
532.4717	1498	5235	2208	3408	3081	80
533.2813	69870	49777	1370	14851	122377	126905
533.3395	387	76	371	317	332	412
534.3481	8360	7524	9338	8332	7094	7600
534.5226	264	893	92	565	586	415
534.5237	24	918	461	565	136	120
536.1634	2125	10306	7459	3213	2587	1143
536.3698	253	899	691	166	255	268
536.4999	923	2045	2578	865	1088	1406
536.5004	721	2012	1222	1470	375	364
536.5009	321	572	1237	312	187	149
536.5037	2765	2640	1341	1800	2551	364
536.5043	1277	2604	1587	624	1524	262
537.336	70	130	30	34	203	128
537.3362	1529	1340	1657	1010	894	1017
537.3895	593	1670	3739	2508	2832	10479
537.3907	14500	4258	20332	17782	13917	18515
537.3932	17191	14996	4568	18095	16254	3999
537.5211	33200	1699	47087	63931	25128	2529
537.5326	49330	60361	59967	48949	47511	61404
537.5338	8555	5756	17582	5359	5774	10874
537.535	371320	414171	58705	405562	376804	463455
537.5351	376873	409987	407476	399670	221488	446258
537.537	39859	44915	50447	38788	34893	42404
537.5372	10257	14592	13925	12095	7610	15505
538.4261	4340	5524	4214	4452	6710	7761
538.5157	688	936	845	660	576	357
538.5198	21575	6131	45200	32641	27931	960
538.5209	22106	6233	44789	35377	27847	2246
538.5214	4810	1352	12151	5265	3776	2185
538.5219	882	756	348	2854	1131	357
538.5222	945	2112	3877	698	419	1208
538.5282	10801	1807	14117	17186	4854	1741
538.5294	10103	2019	5887	4749	22056	1129
539.3611	2	35	31	9	2	41
539.3644	59	44	169	17	25	29
539.5361	1470	7614	8854	7390	10987	5194
539.5379	2738	6637	2737	2201	2190	4782
540.4432	7429	8943	11946	8084	7735	10392
540.5318	1286	429	1754	657	394	268
540.5328	80	101	512	94	90	16
540.5342	159	444	1718	912	762	357
540.5381	117	140	645	491	300	223
541.5355	160	200	451	221	221	244
541.838	28.0	11.0	2.2	27.0	48.0	2.2
541.8441	53	70	2	33	35	16
542.0665	381	7	431	111	290	161
542.3266	85	208	328	17	185	186
543.3841	8356	8619	11822	9481	14651	6766
544.3284	250	1079	1099	234	495	842
544.3388	331	304	367	350	93	197
544.3397	364	1036	1273	621	611	726
544.3401	1097	4500	3672	1091	2372	3171
544.4227	2.0	132.0	0.4	0.4	0.4	225.0
545.3513	84	301	426	129	63	271
545.3975	4939	2922	6932	3845	5126	3349
546.2563	280	320	356	290	299	553
546.3499	536	736	1250	362	612	1089
546.3544	105	687	543	95	481	471
546.3987	12022	11073	13638	11866	12750	12860
546.4825	1783	908	717	2370	568	45
546.4859	1981	4829	2327	2578	3583	410
547.3304	5148	4669	5560	4716	4652	5709
548.2765	918	1314	1111	567	826	1121
548.2922	17	617	473	230	159	320
548.293	4039	4276	5030	4132	3292	4439
548.3643	20760	21213	26524	20542	20781	23165
548.5299	4604	8295	2355	6626	6081	1942
548.5344	9432	136	46286	26527	51125	51957
548.5363	744	11631	3990	8623	1448	541
548.538	2460	492	10653	11720	11274	11641
548.5385	7934	10	52769	55640	56520	47492
549.3753	114.0	312.0	86.0	134.0	128.0	17.2
549.4179	1616	2291	2559	5014	2400	1574
550.2895	579	1176	1040	380	932	1081
550.3815	117	883	576	220	685	598
550.6229	8615	14854	7794	10401	15723	23346
551.3506	5550	6541	9792	7918	8548	5203
551.4984	7728	27668	2447	1944	3690	15455
551.5055	4332	15776	6125	3868	5330	21564
552.3038	376	285	420	247	117	263
552.3812	196	210	214	23	425	494
552.4017	81.0	0.2	105.0	1.0	122.0	129.0
553.2517	132.0	55.0	53.0	9.0	1.8	476.0
553.3124	124	260	235	181	290	314
553.3832	7351	6584	9788	8137	8328	4751
553.3869	160893	169367	138697	139204	166366	140560
553.3888	165340	160368	32479	149088	193944	32655
554.3214	272	815	461	585	310	456
555.3162	27906	25017	38670	38802	35135	24646
555.3196	27840	23627	40219	38060	35861	24800
555.5298	3372	52	1649	3298	1254	57
556.4435	18409	16223	25341	21456	15548	19456
556.4573	293	489	29	808	1396	382
556.531	228	825	1450	61	658	241
558.4863	1787	7771	4525	6295	5618	665
558.4873	5047	7771	1315	6003	5618	665
559.1354	10718	5239	6862	7585	7053	3768
559.3854	168	27	214	97	12	143
559.5107	7133	43729	27541	4235	15671	23887
559.5134	15567	4945	12890	17175	22696	15350
559.514	8484	4690	7333	33514	6927	19141
559.5172	12077	10935	15003	16300	9748	9809
559.5177	71427	85353	96720	61852	63550	68909
559.5186	131748	516317	153361	81405	122772	798425
559.5195	823031	372577	863062	148654	911714	766793
560.3785	9	251	152	131	49	358
560.4984	70201	26341	119364	72316	64808	634
560.4993	16422	6010	130819	13158	18421	634
560.4999	74922	26087	32629	79945	86980	428
560.5225	35426	37329	46002	30921	30456	33311
561.3809	5	87	1	11	1	28
561.3969	6660	6850	10757	8498	5705	7036
561.4075	48	145	816	264	793	118
561.5248	2702	5006	883	3588	837	3730
562.5081	201.0	14.8	363.0	358.0	432.0	74.0
562.5101	384.0	65.0	12.0	90.0	250.0	2.4
563.8541	18.0	46.0	4.0	0.4	2.0	17.0
563.8574	86.0	1.8	9.0	1.8	1.8	50.0
564.3581	24057	26093	28255	22609	20354	25925
565.3123	234	472	1071	526	510	19
565.3326	154	464	142	34	12	93
565.5629	370056	345149	57176	355303	334048	400822
565.5631	48405	164912	351167	198463	335252	398046
565.5632	5369	2484	4326	3663	10447	5444
565.5637	3609	5607	12714	4130	10718	6086
565.5638	7210	17913	8589	4698	2515	8435
565.5639	9409	9973	5956	12220	14701	7951
565.5667	363644	57832	50425	356522	333416	62801
566.3228	141	197	138	59	98	65
566.5502	2373	128	5305	14602	4428	6336
566.5676	2701	1655	7823	3980	1856	3328
566.5702	16859	17668	51846	18294	19944	22573
566.8873	7449	4964	34846	5979	8637	6977
568.3426	151	763	651	111	346	451
568.5605	189.0	7002.0	104.0	37.0	7.4	716.0
569.3096	5203	4313	6635	4133	4410	5498
569.3312	9672	9249	11940	12364	10207	8376
569.3332	10037	8625	12193	12990	11718	8775
569.382	19352	27408	29736	24803	27513	17733
569.3863	25409	25846	28556	21692	23981	17406
570.3544	240	657	491	211	350	541
571.4271	2031	4037	2375	6008	3522	2467
572.2728	161	141	294	159	259	192
572.3745	125	203	283	75	118	212
573.9087	1574	1265	2773	4976	3122	1440
574.3923	5	9	188	231	394	1
575.4931	24305	8429	39728	45496	22000	15239
576.3222	4556	5747	5644	4691	4310	5318
576.4054	190	95	108	91	191	54
576.4084	1353	1456	1686	1177	1428	1115
576.4755	1444	183	452	2545	2010	586
576.498	1148	5750	832	2350	5208	247
577.5148	22631	16048	25399	20457	30094	20914
578.3744	7753	7777	9796	8822	7761	7478
579.2902	10570	13932	11724	12311	11796	11090
581.189	6	6	14	15	23	28
581.307	488	1082	831	625	796	841
581.3612	527	431	684	311	353	413
581.3616	93	5	74	105	12	85
582.8616	4119	3540	4752	3611	4659	3464
583.3204	2128	4972	5024	1152	2892	3878
583.3901	41.0	9.0	9.0	96.0	1.8	1.8
583.3957	2.0	11.0	0.4	21.0	26.0	62.0
584.4735	7491	8746	12209	8181	8311	7436
585.8703	1.0	0.2	0.2	8.0	11.0	18.0
586.5158	5849	1077	7837	8616	6891	61
587.5438	17973	22859	9624	58869	11553	23587
587.5444	16956	39974	34890	17359	43753	35083
587.5455	108225	395068	87931	97848	102427	126703
587.5457	24051	23049	22465	18475	17055	6243
587.5463	129416	474186	816857	876761	129227	1011830
587.5464	15036	10385	14915	26200	26795	6820
587.5466	338753	444470	132128	900172	881919	467491
587.5516	9938	7564	10981	4224	9319	3366
587.555	8010	19012	9835	2234	4781	15057
588.4101	71	57	123	50	227	128
588.4448	66	2	246	3	6	244
588.5298	22157	876	10266	72353	62807	39668
588.5328	24923	1109	58916	65736	66527	66915
588.5395	3707	4841	19057	9957	9485	10024
588.5498	47437	155077	198275	48909	51880	57514
588.5532	8551	30933	22900	19755	4769	14045
589.4266	3596	3351	5519	2521	2987	3562
589.539	9145	562	4868	4453	13307	4034
590.4216	13205	16611	17527	13541	15186	11884
590.425	243	45	145	63	55	176
592.3897	13627	13439	14544	12308	11310	14779
593.4009	5.4	5.4	49.0	5.4	27.0	5.4
593.4401	2634	4052	3140	4050	3426	1341
595.377	5345	5233	8111	7537	6607	3988
597.3362	232	277	109	52	37	245
600.4684	15899	13922	19062	16408	12502	16593
600.4832	537	80	837	255	335	435
601.334	177	1012	1452	316	704	1084
601.3727	5573	5913	6618	4958	6852	6248
603.4085	180	81	25	62	188	132
603.5285	31873	34807	27434	38449	28607	20602
604.4036	133	109	198	209	141	117
604.5991	3483	14461	801	2954	1137	39223
605.4035	3.0	4.0	10.0	0.6	0.6	5.0
605.4158	3599	4708	7458	5088	4626	3329
605.4376	110	423	64	183	563	1002
605.5463	47158	127447	43794	37173	33078	97917
608.3828	15813	14053	17761	12984	14165	17484
609.3567	77	191	14	112	143	63
610.1816	29151	21160	9506	23441	4007	14771
610.1817	6367	3223	26063	11532	4386	15747
611.1866	3979	10049	14345	14268	5659	7258
612.1745	2222	7322	3238	7026	5402	1803
612.1869	529	1385	2165	4074	4252	4466
612.8782	3596	1551	2341	1770	1861	2558
614.3822	4851	3284	2585	1613	1556	5065
615.4233	14	5	38	18	50	1
615.4524	1488	4856	2851	3622	3616	3495
615.5745	8046	7141	50306	33392	30278	7258
615.5751	36858	85760	16777	60937	12498	76238
615.5756	1279	4138	3272	2233	2681	2340
616.1713	2131	2627	1989	1715	1715	2210
616.1807	1646	2777	215	320	212	2474
620.4334	1238	1286	1511	995	1371	1404
620.4363	73.0	63.0	18.0	37.0	227.0	3.6
621.3162	281.0	2.6	231.0	104.0	76.0	13.0
622.4006	6481	5552	7884	5961	6799	6288
623.3181	558	1663	2907	1147	1307	1331
623.5025	9	920	121	446	96	175
623.5026	111	6	81	312	488	251
623.503	111	167	568	27	33	184
625.3881	318	411	561	424	466	241
625.391	73	8	3	42	44	14
627.4157	17.0	0.2	2.0	33.0	36.0	1.0
627.5297	8879	10380	6748	2407	7827	432848
627.5308	4686	57287	1551	7204	2076	76273
627.5322	12150	174586	16855	11755	17326	291105
628.3641	4527	819	1342	2203	652	1504
628.3717	1599	2141	3234	3334	5623	4634
628.4978	7371	5670	10396	7136	6611	9570
628.5374	3090	7794	5399	1572	2960	26999
628.5942	5692	46042	5053	1359	1642	4732
630.6116	5642	8652	6750	5734	1800	32975
630.6121	784	8992	1799	2687	1297	10550
630.6134	13282	31975	5682	8854	17230	30603
630.6138	16015	125661	24966	27333	5428	30762
630.6144	52858	25896	15079	20962	23708	133528
630.6157	5733	17298	1191	1950	2573	18506
630.6191	13414	109823	34253	16342	7044	86870
632.4365	4.0	1.0	2.0	101.0	31.0	0.2
632.4689	4.0	0.8	0.8	0.8	68.0	0.8
632.4727	137.0	7.0	171.0	1.4	223.0	7.0
632.4834	58	218	747	171	150	445
632.6265	10950	9786	1487	4088	1866	22045
633.1487	5577	4054	3489	4854	4188	3255
633.4525	3556	2263	4849	2269	3239	1537
634.4525	10636	15610	15926	14707	15802	9978
634.4534	77	7	133	64	37	189
634.8761	5871	3906	29443	4941	6901	5171
636.4174	7448	6249	8660	6783	6079	7565
637.3036	445	270	419	414	321	671
637.4249	1	5	45	1	40	1
637.4657	2542	3833	3104	4869	3850	3501
640.4305	3	82	15	16	184	197
641.3632	131	27	92	93	94	203
643.2908	98.0	2.2	2.2	74.0	11.0	27.0
644.4931	12398	11539	14482	10900	10135	8855
644.5072	531	133	493	828	689	56
645.2995	424	561	1046	227	297	976
645.3998	8902	11025	9044	9917	8734	7947
647.4337	69.0	114.0	29.0	85.0	5.8	111.0
648.4355	288	48	63	316	228	88
648.6222	2072	21411	613	4941	1038	19344
649.4287	1.0	1.0	25.0	0.2	21.0	9.0
649.4492	4057	3572	6280	5638	4367	3161
649.4634	58	75	135	430	650	1077
651.5356	1937	1874	8127	507	1843	2950
652.4101	8323	6277	7944	7057	6297	8289
652.5373	710	792	290	1273	236	1248
653.4363	75.0	116.0	136.0	2.0	170.0	0.4
654.5266	770	1167	2341	145	1037	1759
661.4583	6794	5012	6193	6715	6679	6481
663.4471	5073	5429	4419	2375	3829	9450
663.4489	97464	189493	87232	30393	35403	219883
663.4527	226969	29542	102099	219033	209287	38221
663.4547	26343	27320	33033	23803	26373	29791
663.4559	211193	203919	118779	36277	39587	202616
663.457	1640	1991	3498	1335	886	701
664.1149	893	7	1047	560	534	497
664.1155	74	14	69	51	254	72
664.4602	822	776	867	756	1243	990
664.4606	95	28	63	25	27	76
666.4761	75.0	7.6	109.0	7.6	38.0	114.0
666.4801	6.2	117.0	6.2	71.0	66.0	31.0
667.5273	1487	9928	1136	969	1600	10547
668.5444	1587	3349	1816	181	503	3880
668.5972	6511	102301	21108	3198	3761	45369
669.4157	355	195	303	174	344	344
669.4197	93	11	83	105	111	59
670.4646	16.6	16.6	260.0	83.0	178.0	16.6
670.5997	14337	11615	2752	1493	3079	29202
670.6053	9535	20628	12827	3728	16300	15183
670.6061	30854	66708	14584	22027	5949	152024
670.6171	10893	27517	6626	30357	5116	49690
671.4414	26.0	1.4	10.0	7.0	42.0	21.0
672.5268	6607	5850	9016	6917	4827	6686
672.5383	812	1805	752	15	582	1119
672.624	4692	12508	813	18696	12898	6438
673.5244	249.0	141.0	242.0	907.0	28.2	623.0
675.424	211	145	297	184	143	257
675.5114	1221	1288	591	2835	4131	604
675.5391	80	363	526	1065	191	147
675.5394	350	379	257	576	517	284
675.5402	1.4	1.4	7.0	1.4	1.4	41.0
675.5414	632	74	228	591	618	291
675.6656	854	1904	1407	980	561	988
676.4655	436	209	765	23	36	467
676.4988	324	258	34	50	45	7
676.511	441	891	711	2378	308	450
677.4792	3325	2393	5100	3257	1906	3277
678.4748	9706	13063	11321	8800	12914	10907
678.5037	237.0	32.0	29.0	216.0	135.0	5.8
678.51	152.0	297.0	237.0	185.0	285.0	30.4
678.5136	19.0	255.0	46.0	210.0	198.0	3.8
681.4557	129.0	3.0	0.6	46.0	119.0	0.6
681.4733	11	1296	99	481	184	454
682.5562	2143	5789	24259	3949	2819	2255
682.5584	20727	29242	4255	27781	34823	853
682.5596	4566	10699	25499	6327	5614	5412
682.5632	21458	49104	4578	32835	7688	5650
682.5787	15828	15753	4515	12388	5398	1591
683.5619	1706	3249	939	5556	3507	290
685.39	22	159	10	32	80	24
685.4268	50282	16164	33930	75570	130806	16023
685.4324	21365	22718	26290	18044	17987	68052
685.434	3005	1116	1027	1329	818	1955
685.4355	70087	125678	146255	26595	26857	128860
685.4365	160153	123897	30096	28841	132075	128860
685.5492	368	831	764	563	160	986
688.5223	8064	9718	13428	11636	8868	7950
688.5332	725	1196	555	260	392	593
689.5509	72	192	199	105	27	282
689.5561	75.0	64.0	58.0	180.0	58.0	11.6
689.5583	117	164	98	45	141	516
689.5585	67	86	26	6	97	342
689.5591	1.4	34.0	7.0	193.0	110.0	1.4
691.3947	79.0	271.0	241.0	273.0	15.8	15.8
691.4606	50	12	104	27	14	24
691.5728	91.0	409.0	217.0	18.2	18.2	18.2
691.5748	3.2	19.0	110.0	155.0	16.0	24.0
691.5754	32	92	49	155	121	195
691.5757	23.0	111.0	4.6	4.6	371.0	4.6
692.4523	119	125	184	249	230	142
693.4811	2567	3084	4434	2967	2813	2808
693.4883	362	170	186	574	350	414
694.5228	2760	6000	7767	2021	2991	4770
695.4476	1230	218	636	228	358	228
695.4537	89.0	66.0	728.0	314.0	158.0	13.2
696.4382	2996	438	3171	2838	2995	3204
696.5389	384	387	416	147	174	22
696.5734	4	1095	421	852	55	559
697.5222	119	230	425	228	178	454
698.5544	2074	3195	5345	2431	3301	3608
700.4825	38	102	188	19	2	194
700.5667	18213	6831	18882	4963	3445	2691
700.5734	17217	24963	3999	28575	6858	936
700.5758	16603	7059	3303	26438	29384	318
701.5568	135	612	209	5	159	948
701.5604	1218	2857	2161	2442	2545	285
701.564	4035	3052	3487	2644	1836	1048
701.5695	840	22086	11473	14274	7373	349
702.5486	10269	10147	17756	12163	19714	2518
702.5839	827	2469	801	499	493	440
702.588	406	1844	460	202	342	349
702.8624	5818	3661	31316	4592	6564	5202
703.4524	178.0	12.8	799.0	157.0	152.0	64.0
703.4558	178.0	16.8	816.0	242.0	152.0	84.0
703.5653	6536	2510	4093	5899	7238	3225
703.5717	5033	974	2038	6002	1693	4097
703.5721	3993	84038	2296	6551	2261	11835
703.5724	1261	1487	1615	994	413	1074
703.5748	1341	188	2019	5627	1503	484
703.575	296	5466	1281	3900	507	8381
704.5182	340	417	279	648	1704	2739
704.5223	941	816	1188	1101	1619	1128
704.5742	1507	63	1299	3424	746	257
704.5745	6579	2150	837	2499	2650	4863
704.5764	104	1339	1054	366	1109	1800
705.5272	657	266	1060	1940	664	183
705.5855	495	5997	212	299	125	1158
705.5862	93	2422	341	61	251	293
705.5876	635	723	18	365	670	795
705.5906	285	301	91	537	60	147
705.5908	566	1657	83	658	202	466
705.5928	1.4	3468.0	27.0	36.0	1.4	7.0
706.5355	2606	1499	2061	4157	1319	712
706.537	4640	2689	12974	8213	8573	1214
706.5381	3717	3798	2959	6294	5389	532
706.5382	12948	6346	43159	167851	7257	4086
706.5386	3092	1378	1763	1378	677	143
706.5387	1461	273	1006	1152	2883	3775
706.5391	3852	1074	4757	2029	2117	500
706.54	4942	5463	63166	92250	15479	1836
706.5856	798	168	645	358	873	905
706.5906	92	273	120	429	83	1243
707.2197	3.6	3.6	3.6	27321.0	18.0	3.6
707.5405	640	698	1290	1697	893	306
707.5408	348	445	901	1246	270	240
708.486	400	490	542	486	434	351
708.4865	35	23	42	14	30	8
708.5408	2604	7326	9440	3125	4095	4866
709.4595	88.0	9.0	244.0	292.0	1.8	18.0
710.5845	1198	2003	8744	3578	1851	2309
710.5922	10966	20614	10221	14920	14425	2441
711.4158	53.0	0.2	0.2	1.0	26.0	40.0
711.5316	10539.0	946.0	2783.0	18731.0	11253.0	189.2
711.5327	10370	3689	15649	18141	10437	250
711.5359	40.0	267.0	0.4	133.0	2.0	394.0
711.5363	3926	172	1614	2117	970	161
711.5411	7.0	60.0	44.0	87.0	67.0	1.4
711.5469	63.0	2.0	0.4	36.0	67.0	0.4
712.5438	89	265	54	638	145	239
713.4407	291	136	121	90	152	196
713.5536	195	233	173	4	231	164
713.5613	4	59	68	4	20	189
714.5052	1133	1164	247	850	517	249
714.5841	837	94	358	47	340	398
715.1649	3702	4388	3520	3976	2625	2527
715.5671	130	483	130	126	168	289
715.5737	101	123	224	57	7	62
715.5798	216.0	231.0	12.8	148.0	64.0	195.0
716.5498	14390	6664	18939	23726	17896	11824
716.5651	2201	4022	2996	3711	1451	1716
717.5865	15	418	1372	855	280	927
718.5708	7742	4087	12682	8308	12512	2467
718.574	7960	15900	44621	30908	34898	11669
719.565	9239	9897	7259	6322	6844	3076
719.5684	5468	7695	3830	4130	2135	9563
719.5695	4695	7645	4285	10554	4393	12997
719.5743	22693	2996	11837	8643	10592	32829
720.5266	950	140	215	1946	518	3377
720.5438	5549	9472	12248	12695	7248	10799
720.544	941	3301	6255	1386	4936	5759
720.5481	1752	1103	4386	7922	3453	1375
720.5527	657	4554	4652	6721	711	5353
720.5529	5655	663	7490	6170	4509	19359
720.5875	38533	13204	37039	18030	39143	26791
721.593	8963	4898	11469	11766	26710	15667
722.5035	9039	11054	10311	12325	12573	8627
722.5062	1492	2237	4117	3442	7508	7219
722.5077	1552	2119	1041	4962	4686	5965
722.5084	1107	1400	4474	3521	3474	1449
722.5101	1169	4418	3801	1895	7031	328
722.5132	5011	1726	3867	1212	5940	7308
722.5513	32531	31515	40506	49295	24538	7073
722.5528	5420	12292	8431	8926	6147	488
722.5632	4970	9013	3055	7886	52374	2408
723.5004	3499	311	2043	690	1361	2427
723.5133	522	903	2101	408	3737	4023
723.5637	2412	12145	16133	5303	3425	1408
724.4871	396	1154	508	126	382	2689
724.5231	22259	1809	3979	21887	27113	17228
724.524	21286	4438	18653	11448	16262	7585
724.5244	21999	1696	22661	41370	17792	3618
724.5333	19437	4197	9938	3473	16694	2686
724.5722	521	2990	350	1338	2526	426
725.4736	201	47	219	22	109	178
725.5223	23543	24995	20978	20042	18834	6716
725.552	664	1582	1670	892	411	360
725.5526	1209	580	1715	2936	427	745
725.5546	2855	1115	2950	1107	997	1039
725.5551	2344	1426	1356	1100	741	2391
725.5565	595	34568	1539	3399	646	2227
726.5029	445	885	415	2378	1467	1903
726.561	2464	2345	3875	3564	3547	3193
727.5585	547	4565	1067	3348	928	806
727.5596	1006	3754	237	1122	1149	300
727.5669	797	3162	236	1543	385	1326
727.5673	1391	1362	1452	1229	528	687
727.5682	799	65	189	742	1821	2026
727.572	739	4503	724	181	226	1409
727.5723	81	4503	972	247	226	1409
728.5148	2103	1305	4337	4008	684	300
728.516	1736	874	4392	2546	3369	108
728.5186	511	675	5786	2169	2072	230
728.5187	673	2164	3289	8196	509	165
728.5195	3494	1533	4559	8087	3606	4
728.5205	12246	6291	18660	41592	11157	1481
728.5957	8258	11746	9461	12175	12551	5828
728.6035	7160	11746	7790	12683	3535	3371
729.4177	39	79	135	44	9	36
729.5878	1353	577	369	379	1454	1136
730.529	1734	897	1112	2606	3809	566
730.5325	6157	1246	2147	2582	4847	343
730.533	509	1056	7018	5469	2499	490
730.534	3497	7904	3540	1082	4983	274
730.5347	343	2432	5709	5456	1682	1102
730.5356	3990	5054	5457	2806	5628	1126
730.5422	4107	2207	1767	4249	3059	5839
731.5333	819	1042	3059	2524	230	203
731.5363	2440	3961	1842	4411	602	330
731.5397	505	58	1275	610	556	231
731.6022	1331	1188	1727	1978	272	823
731.6097	41	1254	669	361	1152	320
732.5487	17685	1689	28438	22344	14495	6193
732.549	13534	11278	27943	21352	24904	26455
732.5496	31426	25948	97582	67030	50184	4903
732.5517	326	26	1272	986	1927	1361
732.5532	7403	3806	12011	5335	5778	5071
732.5541	8730	6552	19050	54708	34873	7819
732.5547	14459	34933	38621	378064	46564	7935
732.5579	26829	40293	46836	66781	25345	16937
733.5586	15092	13557	13909	116300	9145	3791
734.5659	4134	7588	7554	16617	6464	69499
734.5668	11656	27886	23892	37025	28167	80222
734.5685	6276	9413	12674	4079	7994	13921
734.5689	1897	2139	90	903	2639	11495
735.4871	16	48	49	345	60	248
735.5676	469	3412	2686	6528	1166	24261
736.4773	206	16	58	52	23	396
736.5703	5513	7473	4564	8114	3636	11587
736.5706	1107	720	405	1596	229	13270
736.5729	6413	9205	3588	7694	4341	3902
737.5051	2761	2811	3496	2178	1970	2473
737.5193	196	1170	106	1217	413	1000
737.5444	791	10	4412	7050	2165	148
739.5055	722	3787	1066	5664	1234	197
739.5655	97339	1055	42189	61715	208444	814
739.5673	91496	288	175761	231794	189088	411
740.4598	1050	147	1263	1033	942	1296
740.5138	3029	7754	3091	3715	4592	4176
740.523	2237	4425	9632	22298	17038	12968
740.5585	8178	10732	36112	26253	30861	9825
741.5272	1137	769	1796	1636	3445	2676
741.5282	3404	2938	3679	10918	1798	15011
741.5513	6705	4081	1806	5091	1182	15385
742.5316	1753	967	9163	14811	10858	15766
742.535	5165	4944	5728	12463	11412	2219
742.5352	6535	1727	8388	13231	1840	3872
742.5369	2170	1028	4601	1871	1795	16925
742.5389	2391	496	4311	4807	1291	12546
742.5724	48469	16296	26765	37284	18035	27921
743.4146	84	317	93	47	117	10
744.5461	54084	31247	20709	34006	79443	26324
744.5527	14517	33705	10207	39580	19097	3364
745.498	161	148	1482	460	965	122
746.5029	10778	600	16747	5682	8233	6373
746.5048	5527	1668	10242	11545	9086	9241
746.5056	3015	3213	4090	16861	5887	1472
746.5121	2448	2422	4787	8745	4781	2525
746.5129	7108	3062	1694	6914	3935	7968
746.5634	19281	27163	22652	18599	21278	62018
746.5657	3625	18013	3321	9505	11071	56027
746.5677	19484	21064	3824	27841	10968	69004
746.5698	17719	27436	3684	5948	7373	25473
746.6016	116436	41410	87974	49777	54286	36596
747.568	12054	10655	2548	7166	11910	12142
748.5206	761	906	9849	2493	1430	6036
748.5233	6390	1535	1868	14394	7472	5272
748.5288	4346	762	3710	5628	1024	3035
749.524	2341	2972	999	7957	2903	9409
750.543	4972	7402	15475	19298	28035	28541
750.5432	19113	5673	12182	4876	4782	19741
750.5437	16604	3524	11252	3650	3519	5987
750.582	43263	117016	48247	75774	79678	23782
750.5822	10632	117016	51035	75774	19666	23370
751.5116	9190	11293	14422	12972	7895	18430
751.526	17593	29034	17122	18526	20353	10497
751.5378	20297	30747	25914	31341	23607	17797
751.5546	10420	2874	4051	5078	9817	5040
752.5121	198	110	188	159	224	203
752.5126	321	360	525	327	294	502
752.5162	84	131	17	48	119	110
752.5192	602	6231	5785	2971	3404	1912
752.52	2985	3141	1693	2347	4533	984
752.5203	862	3453	2095	1478	678	995
752.521	2475	1933	1085	2525	885	981
752.5222	948	1530	5345	1280	908	3733
752.5249	3032	5653	4531	3407	1826	3265
753.5207	102	338	598	1380	374	3104
753.5249	2087	2815	1450	355	1289	156
753.5267	895	782	299	456	67	1365
753.5495	20716	14196	35227	42920	28813	42124
754.5305	8171	6868	11198	8231	6475	9627
754.5312	7064	18427	12476	113501	4052	13412
754.5321	7568	7475	29000	27078	18877	5164
754.5361	2825	1126	4850	17054	1867	7791
756.5477	3495	7248	12105	33873	16069	48080
756.5488	16889	14141	3564	15566	35334	342663
756.5504	15593	7606	13430	16319	8744	39027
756.5521	8267	8192	7293	34520	2944	43497
756.5525	2325	7818	11227	22364	10445	40749
756.5555	9783	12421	9217	11672	3017	167346
756.5576	654	3981	5056	9720	7928	15393
757.4672	121	347	87	206	73	391
757.4706	121	153	43	9	9	208
758.5684	119	155	2252	3436	523	2252
759.5716	4619	2251	12289	5104	746	34861
760.5304	832	661	952	200	1108	167
760.5848	16465	41145	25765	134173	97153	547707
760.586	58220	80613	123798	224812	184192	374587
761.5856	29404	42510	59686	81053	75261	209386
762.5189	10961	9255	8980	8519	11577	18015
762.5376	1024	1529	1008	1402	800	4609
764.5128	3230	3151	557	761	1474	703
764.5175	2072	2195	569	1974	2689	1501
764.5186	748	1935	4261	3754	267	4481
764.5475	1367	4075	1661	302	353	2868
764.5611	868	2554	1668	1418	1391	4978
765.5191	96	1000	994	651	3000	1416
766.5325	12311	19480	13643	14307	18348	9914
766.5388	1685	8857	16764	29813	20297	87662
766.5395	19729	23845	8326	51178	30516	8629
766.6521	10998	45991	5571	8190	4198	63510
766.6571	13784	42601	6002	2478	1309	57620
768.5342	10626	12096	8951	11170	8482	26894
768.5424	24110	24011	16755	12109	18170	45445
768.5475	2501	4790	9133	17832	17001	10788
768.5494	10052	14505	13396	9695	16348	46711
768.5504	28811	15700	19717	3675	4433	228479
769.5023	91	482	58	163	19	148
770.5038	3784	582	1652	5097	3195	2287
770.5096	3091	1680	976	954	2988	95
770.5653	7124	19885	1149	1085	3956	8181
770.6028	8580	15014	11327	10778	11565	18157
770.8495	30454	15774	8873	12875	3238	1574
770.8501	4575	2337	25894	3307	5210	3730
772.5256	2936	3048	9179	2770	9636	21456
772.577	1566	882	2437	3650	695	9247
772.5798	1349	1575	2483	5967	3470	6748
772.5844	3370	7813	6671	4324	8643	12195
772.5848	1098	5971	6174	13717	2241	12736
772.5854	2881	6429	10143	8854	9788	3798
772.5883	3476	6696	7384	4177	8135	12308
773.4444	50	53	99	41	2	64
773.494	45831	51313	57326	57199	39174	77509
773.5215	1114	1999	2228	3189	1618	11449
773.5857	2245	4462	4096	854	408	6117
773.5914	882	2827	1162	1531	1373	1332
774.5967	12209	33779	2220	3726	5647	78971
776.5609	9782	18662	6422	2651	373	99906
776.5766	6938	9021	7299	7709	4443	11208
776.5832	471	2758	568	2078	1150	2660
778.5326	137	1838	462	1972	1709	1686
778.5332	884	4393	560	285	1466	164
778.534	356	1032	627	539	170	947
778.5342	206	929	1001	258	666	3182
778.5359	1501	480	1581	2322	1533	766
778.5372	2153	1798	214	550	983	2660
778.5388	2446	1913	970	550	1151	1516
778.6125	4609	2809	12911	11632	2185	706
779.5134	47	48	19	12	1	102
779.5224	268	172	503	57	67	262
779.53	236	411	83	167	1165	1131
779.536	382	263	36	1998	984	1009
779.5492	2268	2006	3045	5015	2714	1429
780.5078	22	48	35	41	111	256
780.5457	763	708	10671	2902	2455	3172
780.5462	10019	6199	22487	22990	8987	4222
780.5469	1824	856	8402	3734	14434	22938
780.5499	30518	18257	16621	34655	4540	1335
780.5533	3538	3072	5592	5337	4531	20872
781.5452	4607	5588	11011	7574	2631	478
782.5637	43958	46975	26669	88945	36935	73603
782.5645	44831	15448	10036	25309	156220	194684
782.5652	158803	126401	81293	324560	74358	1296938
782.5658	37137	35984	34731	168329	46581	224113
782.5667	418323	137349	194717	141119	288884	233055
782.5678	32149	32848	46022	170055	90220	224112
782.5679	49131	39542	22189	64523	63430	141472
782.5681	38663	43655	43547	91898	14660	194305
782.5682	357340	80678	92766	197129	115606	2060717
782.5721	45623	65216	15188	72664	58278	322492
783.5278	375	174	105	1409	163	1573
784.5294	1054	380	1064	649	46	3787
784.5811	26076	70957	39024	29290	7550	250682
784.587	35754	57404	30634	11831	14696	150427
784.661	4324	3834	1413	1727	3649	11647
784.6613	4517	22938	1413	1808	844	11341
784.6624	337	3450	2914	1686	1872	15402
785.5923	5456	29874	1087	1357	469	38418
785.6475	1180	12095	1286	1472	1284	15134
786.5078	561	1116	152	1800	1183	1898
786.5969	41722	131102	53008	65972	92563	405748
786.5989	149806	306423	46359	37979	181504	576834
786.5998	123316	81236	78587	55454	211244	426391
786.6	43980	121829	7421	16232	52454	304498
786.6021	29420	366602	31505	28712	257474	574979
786.6027	233555	340505	38424	20642	166398	982788
787.6671	1141	17166	931	1800	2131	20692
788.5416	12052	32953	9414	6132	9107	54200
788.6098	32908	217464	37572	26973	26314	245329
788.6135	35663	87216	14539	3829	3970	216311
789.5172	2072	2689	2972	2812	2493	13156
790.53	6959	16543	2805	8410	8812	69709
790.5347	9708	36396	11408	9010	11991	43484
790.5557	29957	162314	16882	18126	15928	191219
791.5635	15781	76822	7799	5626	7106	85273
792.5466	947	9045	1282	6428	3658	12983
792.6249	8389	311	18027	16035	11004	24893
792.6365	13722	1512	3878	8084	11684	15191
792.6661	5119	122416	13964	16538	2213	87190
792.6672	21193	122174	16737	16565	18845	18061
792.6706	27451	29142	10479	17567	4452	14133
793.5403	1324	2562	453	2510	1329	1123
793.5455	1768	1369	631	5108	3008	7318
794.5629	1141	3948	1500	2074	2295	5665
794.5671	284	10635	4993	14308	3812	6142
794.5675	2121	1785	3427	882	5178	27855
794.6867	7230	42329	9942	16383	1237	48105
795.5698	657	2788	458	438	1253	20074
796.5078	816	5701	3614	2059	1608	4032
796.5114	318	4761	1621	629	519	8749
796.5373	67	129	41	64	109	439
796.5403	247	431	309	269	148	950
796.5672	5412	5881	5669	6176	5635	7800
796.5811	21615	24879	4684	4802	2127	126339
796.5833	1821	19199	2727	1215	1437	45621
797.5226	1347	3857	1455	1700	1285	13405
798.5392	4488	4767	3564	6685	5993	11971
798.5494	1370	7088	5406	9220	8630	18386
800.5129	401	44	418	51	455	769
800.5161	405	892	401	9	121	467
801.4937	146	22	1	2	16	51
802.5344	487	433	1017	748	516	503
802.5365	1990	1889	45	479	1515	4632
802.5377	975	867	113	63	42	130
802.5382	1458	2079	1378	33	426	4181
802.5438	1378	527	1922	1075	194	9179
802.5441	1292	5696	1035	604	176	757
802.554	2912	3606	2771	2215	1460	7801
803.5377	163	782	119	359	168	83
803.5578	10823	17839	9475	10564	14264	18340
803.5602	8199	3610	11579	8623	13324	5616
804.5405	823	1271	824	31	453	1879
804.547	166	2920	523	1108	426	1697
804.5479	3296	1130	3578	4966	1995	7205
804.548	1077	290	1317	467	564	1500
804.5486	1077	804	1317	542	55	1500
804.5488	324	2566	305	676	373	999
804.5506	849	285	98	224	815	2111
804.5537	595	203	1067	760	399	2565
806.5603	575	3103	4191	1746	1474	4858
806.5619	2637	3684	4407	8598	5295	20107
806.5664	3050	209	4733	4514	811	7510
806.5667	573	2609	1193	4833	4522	3285
806.5673	2374	2501	4679	2889	6050	27114
806.5675	2662	4272	4333	8066	2219	14599
806.5685	639	1164	1514	2074	4658	19898
806.6462	13139	59854	30161	43524	6821	324432
806.6473	38746	252855	54893	38134	46736	324381
807.5681	1593	1297	2678	2723	1761	11459
807.6478	28958	26923	15925	36576	11254	25211
808.5097	46	1807	207	120	237	1563
808.5729	14006	20960	6157	13707	15763	51142
808.5814	7894	79883	11295	38496	35396	569534
808.5825	20359	466221	8940	13688	89429	229366
808.5828	23382	74915	31459	9265	30081	333765
808.5848	34328	176460	18918	12112	110598	114301
808.6478	369	3820	1397	3684	962	10514
809.5851	75280	49739	3749	15916	55375	80065
810.5299	7007	7373	634	1826	6776	35702
810.5339	2859	8805	4474	2610	1711	14763
810.597	17509	69746	17941	4936	6335	284131
810.5974	14765	91009	3918	26605	25636	210438
810.5978	36740	96988	18137	10962	11099	272260
810.6775	2765	54673	5405	2776	2792	24558
810.6797	1840	10521	7179	2851	1563	24874
810.6817	13922	10312	7004	9860	3570	7349
811.5091	464	1696	95	715	413	716
811.664	3390	16908	1872	719	2109	44758
811.6797	929	24019	2531	4023	1316	4313
812.5116	2032	7698	585	402	3552	32804
812.5345	12201	93744	9995	2931	1926	80663
812.5388	6222	38970	5950	5395	5705	58736
812.5415	5147	16191	9964	8797	9836	63009
813.6879	8136	123473	4264	2681	4850	66750
814.5714	508	7809	530	265	372	2914
816.5827	2553	13452	1508	764	2571	12682
816.5834	675	5275	715	1246	2241	14266
816.6445	11327	14472	5768	11699	9386	30846
817.4704	79.0	0.2	1.0	185.0	2.0	61.0
817.5901	45	918	1993	1821	1388	4805
818.5977	4584	17657	2635	824	2481	15996
818.6153	3297	1205	1227	1088	4319	4827
818.6451	398	558	3935	2187	3477	18771
818.6499	2239	3851	3830	3482	3436	19588
819.6014	556	1978	474	272	939	1670
820.5922	2648	4202	3609	3147	2306	6918
820.608	1339	8056	859	2543	684	2247
820.6203	1842	3094	230	1712	207	6469
822.5193	6644	1039	743	4358	4665	2809
822.5222	2437	4027	7736	8538	4823	1978
822.5302	3827	3703	4862	26440	7425	19992
823.5417	170	130	97	11	141	81
824.5336	2044	4302	640	3580	2601	6822
824.5449	504	3507	4267	2466	3744	4895
824.5457	4453	16285	2984	1189	10713	10887
825.5346	1209	3884	808	681	610	1765
825.5418	1199	1072	654	624	1109	8825
825.5572	1094	5177	615	3312	314	13385
825.5707	169	726	144	31	539	6242
828.5447	1122	478	150	562	1026	1611
828.546	1951	1359	1224	315	575	1721
828.5488	4625	1967	1710	212	523	628
828.5524	331	487	1896	909	718	2677
828.5536	1919	2169	1758	468	647	1379
829.5501	182	1560	442	248	359	921
829.5562	64	183	881	244	57	1037
830.563	1801	803	1048	936	157	1937
830.5635	416	347	635	249	216	1301
830.5636	445	446	198	360	170	303
830.5645	125	2674	457	804	295	498
830.5648	212	1055	1077	562	474	1213
830.5671	683	2062	166	355	595	746
830.5673	416	1861	1179	1840	769	333
831.5729	37	1730	157	487	360	280
832.5788	465	3189	1889	2124	160	10791
832.58	513	3234	694	759	129	16044
832.5811	1086	2169	1412	1302	556	8665
832.5812	1567	1228	1338	2110	775	17385
832.5817	275	2422	1244	319	1174	13158
832.5818	1310	3013	230	435	797	34529
832.5856	176	2474	666	1747	1836	10086
832.5858	444	2962	585	284	106	12667
832.6592	26012	136815	125564	18288	10762	446142
832.6639	145838	540943	135193	132544	81435	96532
834.6025	1443	13256	1402	1546	1048	82318
834.6667	15020	21455	14952	5140	14168	18963
834.668	11937	31378	3485	32652	6824	21798
834.6688	7374	93513	15403	7599	2764	66755
834.6801	152576	231710	92479	192957	46473	347939
834.6817	26155	38491	8389	76724	14020	33479
835.6566	3458	94648	2666	497	1727	20521
835.6619	3765	123377	5292	1953	3028	36724
836.5327	1415	2858	1055	2754	1738	9377
838.8373	3795	1784	24258	2977	4301	2870
840.5239	1033	1292	2577	1594	1964	7490
840.5621	162	1328	149	104	112	1201
840.5697	492	1700	254	331	179	6848
840.5894	956	2336	432	1426	1813	1106
842.5958	264	2319	1208	297	794	9108
842.5976	596	1210	443	1453	780	3378
842.5991	162	1367	1204	1785	814	2194
843.5095	306	37	161	12	483	346
844.6152	2943	8863	5604	3256	2180	14068
845.5226	114	145	135	20	71	518
845.6832	518	19	795	531	950	765
846.5146	32	51	347	126	168	218
846.5264	77	887	454	374	170	783
847.5238	220	94	93	83	295	532
848.5394	3204	2059	812	2261	368	5780
848.5439	1189	1513	3835	2251	1247	4112
848.6361	2743	21661	2474	1445	140	19767
850.5527	27730	20319	46416	54674	13694	350968
850.5535	26995	5646	9513	17471	17642	87571
851.5526	19578	15311	9836	2940	14872	18483
854.5649	510	1375	794	1971	399	4253
854.5673	513	2950	3022	1594	862	3220
854.5735	1523	1397	1029	2068	560	1420
854.6631	12.0	661.0	156.0	61.0	2.4	337.0
855.567	270	1224	235	286	50	597
855.5725	262	1296	368	742	75	889
856.5056	636	8141	3943	6368	2425	13224
856.5662	123	454	801	161	148	1743
856.579	291	753	1631	371	1077	482
856.5799	74	731	319	1823	940	1382
858.5968	746	4961	643	561	345	22768
860.5339	2190	3786	634	3075	4144	11481
860.6663	7634	6280	4266	6658	4511	5418
861.5037	134	152	6	13	41	122
862.6222	2995	7958	4407	1315	3112	8346
864.6378	562	504	188	901	1873	4411
865.4938	25.6	1182.0	25.6	128.0	248.0	517.0
865.5305	217	1159	800	2242	983	3584
865.5413	342	423	162	563	668	195
866.5972	125	2347	470	971	544	2811
867.5392	22780	8069	12069	11243	27131	100179
867.5403	5522	7132	13018	2971	8207	87995
867.5408	32959	11954	5947	28530	12775	69632
867.5474	2368	2528	1944	10219	3881	11864
869.5944	188	907	605	183	516	203
869.6886	435	489	117	408	608	399
870.5189	132	187	299	416	56	9
871.551	11	146	207	797	688	1226
872.5235	3.0	858.0	0.6	18.0	332.0	351.0
872.5342	31	100	50	114	381	617
872.5347	75	78	15	709	320	203
872.5399	301	127	76	152	476	1382
872.5412	121	445	185	485	197	231
872.5444	402	324	85	342	400	927
873.5327	160	276	613	21	37	716
876.5668	21952	34291	4262	10352	18794	26664
878.4858	15	733	20	282	49	770
884.5904	32.0	31.0	54.0	88.0	6.2	101.0
884.5936	116	84	52	83	70	109
884.6081	8635	16144	15035	7647	13105	22511
885.5396	9090	9794	5570	6783	8485	8019
886.6212	368	799	10	92	171	843
887.5103	21	9	193	417	45	502
887.5146	103.0	386.0	26.0	5.2	34.0	702.0
887.5584	7116	17101	7973	7890	7208	28388
887.5663	6567	17536	5755	8525	4123	1410
888.5652	2801	5797	6278	2387	5084	15648
888.5688	3071	879	2347	386	1355	11276
889.5283	51	525	540	784	57	1020
889.5302	321	78	267	51	131	1304
889.5375	11	121	224	42	172	168
889.5481	133	265	87	34	141	192
893.5486	7272	6627	795	666	1509	14040
893.556	2245	18322	4568	3493	3101	16108
896.5424	411	977	30	127	145	1887
898.55	496	837	70	529	523	119
898.5536	38	399	399	71	487	939
898.5554	371	239	20	625	375	353
898.556	121	666	12	873	268	433
899.5467	27	347	52	378	425	61
899.5553	22	396	90	300	1039	1066
900.5618	151	466	2	198	398	951
900.568	405	677	1786	694	636	4718
900.5715	454	186	675	551	452	2517
900.574	383	168	457	169	547	1378
901.6213	17574	7732	34058	40910	15121	1118
902.5775	769	2004	551	571	66	3159
904.687	3409	4779	6293	5379	4216	3623
905.6824	6358	5928	8523	6311	7063	7134
908.6674	96.0	68.0	69.0	318.0	13.6	13.6
909.5447	10120	9468	6394	3637	4710	286429
909.5456	4618	80041	8040	7597	11361	110753
911.5551	2910	13886	5659	9203	3697	108940
912.639	2221	3661	2087	2498	2668	656
912.6395	739	3537	2087	2498	605	656
913.5269	202	217	720	377	452	553
913.572	6007	9644	6362	3075	773	944
913.6248	73	600	118	17	59	220
915.5452	112	303	241	273	400	78
915.5461	73	258	50	178	108	284
915.5856	40	47	8	1763	118	768
924.5725	8.0	1.6	177.0	219.0	100.0	443.0
928.6166	26.0	48.0	14.0	21.0	22.0	2.8
928.6168	0.6	3.0	0.6	11.0	0.6	7.0
931.5266	394	11590	2182	2251	1472	58163
931.5272	5549	9490	875	390	2232	20066
933.572	10	41	19	72	42	2
939.5932	5833	8021	2830	6361	2076	3347
941.4869	357	1190	345	1119	803	7808
952.5933	308	982	875	580	455	1582
952.6937	132	6	215	14	184	3
954.6498	0.4	2.0	0.4	0.4	0.4	0.4
954.7202	87	655	876	630	346	10628
957.6517	474.0	69.0	269.0	206.0	13.8	13.8
959.6078	83.0	331.0	16.6	16.6	16.6	286.0
968.6989	548	1925	1153	428	1388	19192
968.7054	597	526	946	673	733	26943
972.6425	36.0	11.0	1.6	9.0	9.0	8.0
972.6426	13.0	41.0	1.0	0.2	0.2	1.0
977.5986	55.0	52.0	3.8	19.0	3.8	52.0
992.6994	130	110	1178	543	1090	392
994.7141	1510	1212	3192	1883	3868	71868
994.7147	1510	2538	2921	3665	3873	77844
994.7242	1070	3515	2733	623	1164	12060
996.728	453	4281	1086	558	3012	17089
996.7314	2063	3102	601	882	1545	31416
998.6749	182	136	84	29	73	372
1003.6348	99.0	0.8	77.0	4.0	9.0	10.0
1006.6665	321	934	189	225	402	1442
1016.671	17.0	0.8	4.0	0.8	0.8	0.8
1018.6332	393	157	7	103	286	336
1021.6257	21.0	2.6	2.6	2.6	13.0	18.0
1024.6732	370	340	494	153	1135	220
1024.6888	289	171	401	3	344	856
1046.6515	1656	6032	5335	623	1590	6875
1046.6692	3066	4461	3860	1381	2419	5050
1048.6746	0.4	71.0	445.0	2.0	416.0	74.0
1060.6915	15.0	2.6	13.0	17.0	13.0	2.6
1091.6859	138	361	95	2	350	388
1156.7584	221.0	57.0	742.0	299.0	144.0	11.4
1156.7749	929	165	227	434	850	462
1156.7758	238	165	1057	1272	166	52
1157.7809	353	4	595	1665	366	49
1249.7379	16.6	16.6	16.6	16.6	83.0	16.6
57.979	27366	13044	25368	23593	23434	14853
61.991	155458	76746	142738	103269	120515	33983
61.9911	1802358	103184	415101	408012	2087257	267215
61.9912	332878	113056	309789	183988	247422	518261
61.9921	90241	399059	259193	1286101	210289	250842
61.9922	473774	203112	587514	346210	327426	218492
61.9923	281019	1216786	2014824	2408753	2177698	1416550
61.9924	139018	320564	1632078	451377	151827	815622
61.9925	385516	365223	286513	470596	432649	240107
61.9927	300603	220322	310303	343446	833622	458519
61.9955	1259670	322924	1079606	650855	277153	167738
78.9616	70157	35880	41916	80157	80825	31364
79.96	9899	14064	4802	12149	19905	3764
96.9614	1271025	806650	1601731	1213869	1221412	888173
96.9615	6202	4569	3725	2080	7761	12704
96.9628	296235	130678	62818	207550	250512	191775
98.9581	7959	34348	71850	61993	65732	40223
98.9582	35374	34932	70258	58921	65463	41136
99.9274	34231	28466	38570	66709	155426	15577
99.9278	15126	17078	33531	28173	34075	12193
99.9288	39199	17078	33587	28173	34075	33575
103.9213	9521	14788	8634	54098	52187	18477
103.9214	45306	15683	54898	47702	16053	17246
112.9865	47491	27323	61203	46299	50039	27711
112.9867	85842	82115	34132	163291	25423	31869
115.9206	244953	139688	213013	220734	228553	205759
115.9214	246722	139458	214687	222992	230200	206748
116.9269	561557	972894	487379	978488	678994	208228
116.9283	300300	24370	361429	31984	56825	37576
116.9288	21553	103253	135453	44591	37791	37725
116.9298	108288	174873	840258	245490	167191	36868
117.9213	10056	12102	20131	14225	15325	11857
119.9161	46462	46954	60266	102090	73102	56102
119.9472	8935	5148	9665	5271	8298	4871
121.0282	41179	36466	49658	51334	52609	36563
121.0303	5858	5445	10780	8668	9706	5691
121.0308	14205	8676	12866	11656	14977	11441
121.0312	10218	36949	50985	51334	54017	37037
122.8946	13753	10126	18174	21625	40761	11336
122.8948	55376	47840	73112	109622	32025	55235
124.009	3059	1566	2085	2484	4505	2237
124.8938	22625	11936	27138	18514	19032	13691
125.8734	28430	21947	37907	37826	26889	23265
128.0368	1168	1220	2611	983	874	1179
129.9758	14175	9914	9334	16598	16629	9630
130.9671	18016	12054	20763	20672	23703	9022
131.9147	11621	12212	20622	21435	20040	17919
131.9158	7473	2679	4686	4993	13992	6257
131.9168	5939	12611	72409	72598	13990	31972
132.8678	25760	32984	37413	39500	34250	27079
132.9227	79072	239370	227624	90018	588637	29016
132.9228	76600	9331	61328	29022	188345	8875
132.9234	32758	106264	101468	112256	55857	62194
132.9238	41761	82766	251121	116853	64637	26667
132.9241	86840	87863	43685	31612	121156	90720
132.9243	88328	88268	128198	99395	121604	91362
132.9246	458591	19151	228988	101730	103078	46568
132.9247	76419	250189	50198	74665	108465	13828
134.8656	39357	39698	46353	44141	38064	36386
135.9702	4653	1464	6154	2067	2048	3695
135.9709	8133	6356	16557	10206	8848	8922
136.8639	12596	14022	15988	18810	12831	12604
137.0255	26307	15566	31166	34504	23363	18143
137.0271	5947	3976	8608	10327	26625	5154
141.9224	19017	9638	21109	23385	18869	8110
145.9305	27368	30204	30253	50683	69720	29835
146.0469	10332	5799	8893	7756	14330	4416
146.9391	56431	38530	68844	77074	62881	46298
146.96	27839	18782	20341	29051	27985	19357
146.9649	7130	5151	1320	5607	5495	4434
152.8953	13749	15226	29617	32139	33341	10148
153.0924	6088	5037	9424	7864	6894	5006
154.9292	16072	8880	23148	14761	21492	7174
157.8619	102086	103670	134920	204993	76878	116724
158.9773	78082	43263	87809	81315	85039	57842
159.8602	69424	69581	94314	114998	49869	39344
160.8401	8496	33055	7424	58380	11691	38710
160.843	65250	30765	112057	43492	53959	22763
161.8556	28529	16982	49586	45491	36262	17791
162.8377	8765	8801	4684	5269	8295	3779
162.8392	44811	36839	57704	52317	30761	26517
162.8398	12632	36557	18009	17862	23632	26517
163.9394	15154	12223	16711	23817	16815	13044
163.9409	13292	10864	22693	21900	4291	11515
164.0704	277	1111	1590	1437	2413	929
164.8362	19952	9438	31596	12255	18523	6787
164.934	13308	16379	37847	39529	20807	20813
165.0177	149442	91641	175405	172299	165411	100129
165.019	149442	91641	175405	175890	168050	101985
165.0193	27792	21188	42668	38933	37921	24950
165.0195	13716	5898	10205	10786	7625	6240
165.0534	17635	12978	22910	25004	20078	13304
165.0553	18004	13713	22149	25563	20859	13752
167.0207	136	89	130	508	388	262
167.0225	1202	409	733	1036	785	828
167.1066	4451	4314	6607	6328	7134	4688
167.8803	3855	3121	42879	40455	34744	19768
167.8808	14157	15037	42879	39836	35529	19768
168.8859	6449	21848	16876	11127	32323	17911
171.0432	4057	4639	6594	6678	7865	4034
171.0671	14866	12208	24028	18704	20314	12101
173.0809	9838	7852	8725	9686	10271	6960
174.9552	49521	34371	59964	65501	64131	32660
174.9567	120203	94086	148715	143197	152291	91044
175.0972	12607	11672	16655	17816	19366	10410
176.8361	8997	22388	17820	12395	12209	7405
176.8374	26744	22388	12070	45347	37879	43425
176.8394	30728	15918	49955	18502	43625	8791
176.938	3137	818	462	2450	3457	697
176.9617	26449	20067	29906	41899	37840	25605
178.8328	21942	31743	22302	12097	12098	22142
178.8335	22340	32605	29702	75183	52908	4977
178.9769	46439	29573	63600	45914	26205	34315
179.0357	4603	4552	6526	6906	7697	4374
179.1074	21208	16601	27930	27414	26869	15600
181.05	18153	15003	28625	20612	23779	11267
181.0501	18153	15003	28351	20690	23779	11689
181.9359	2046	3760	31847	32643	29262	16779
181.9395	12264	17486	31715	30622	27201	8474
183.8434	4981	1899	2538	2758	2446	1908
183.8761	14032	22815	7700	54711	20301	24071
183.8763	14114	21428	50506	54711	28523	23440
185.0241	38	90	119	98	217	90
185.0799	11419	8407	13977	15875	18017	8160
185.0816	11842	8407	14436	15720	17218	8315
185.1893	6065	4395	5655	6739	5709	4004
187.0984	24299	17536	28935	24892	26072	18014
187.858	3056	5044	18283	4701	8191	2045
187.941	18244	15632	26909	21810	20995	16183
190.9296	36763	29234	51424	56477	42594	32013
191.0172	927	2774	2529	27607	1702	1145
191.0175	3247	1529	4200	14167	3061	1597
191.0185	135	59	771	2280	404	1619
191.0204	430	201	102	552	165	138
191.0215	134	276	594	2421	501	100
191.9424	23835	18665	31642	31481	7721	18119
191.9449	30273	16320	24026	27180	26491	15810
193.0879	7866	7300	11126	11288	10110	7690
193.814	10617	5192	14222	4478	6098	3074
194.081	20439	15547	22601	22187	23722	15039
194.9269	2767	8395	15252	16979	17561	10590
194.9482	2414	1070	478	3114	2715	787
195.0648	42194	30009	47668	46082	49569	35437
195.0867	89	43	9	161	146	43
195.0872	5878	3195	5012	5476	4798	2897
195.1007	8677	6447	8886	9291	7785	6488
195.1382	48548	41873	54248	50003	50036	38824
195.1406	50771	42327	57855	49977	52269	39793
195.8083	24773	95704	135630	146564	64336	123302
195.8105	23706	95936	32451	152430	66611	121515
195.8106	60997	32369	90420	90970	37289	10984
195.8108	185911	88271	205510	71016	113884	58463
195.8109	8881	21472	10808	13300	12152	22697
196.882	5999	5823	7169	52775	9655	5716
196.8838	7443	25603	9714	52947	51058	29393
196.8841	36634	26615	52468	53981	54023	28911
197.8055	77361	40391	115325	108203	45823	17004
197.8058	33983	27696	80347	192828	178038	190064
197.8071	30583	115397	37828	189935	178132	137937
197.8078	152283	20676	40718	41359	28851	27307
197.8079	232848	103118	256252	90940	140219	71692
198.9185	6361	2367	1278	4504	6095	2145
199.0019	471	47	719	797	865	325
[truncated: 866 more rows]
